# Supplementary material for: Metapocyrtus (Dolichocephalocyrtus) aliwagwag sp. nov., a new flightless weevil (Curculionidae, Entiminae, Pachyrhynchini) from the Aliwagwag Protected Landscape, Mindanao Island, Philippines
Source: Biodivers Data J. 2025 Nov 18;13:e163127. doi: 10.3897/BDJ.13.e163127 (PMC12648170; doi:10.3897/BDJ.13.e163127)
Supplement: XML Treatment for Metapocyrtus (Dolichocephalocyrtus) aliwagwag [file BDJ.13.e163127-treatment1.xml]

<!DOCTYPE tp:taxon-treatment
  PUBLIC "-//TaxonX//DTD Taxonomic Treatment Publishing DTD v0 20100105//EN" "tax-treatment-NSO.dtd">
<tp:taxon-treatment xmlns:tp="http://www.plazi.org/taxpub"><tp:treatment-meta><mixed-citation publication-type="journal"><person-group><name><surname>Pajota</surname><given-names>Efrhain Loidge P.</given-names></name><name><surname>Pepito</surname><given-names>Mark John T.</given-names></name><name><surname>Añuber</surname><given-names>Rylle G.</given-names></name><name><surname>Obrial</surname><given-names>Graden G.</given-names></name><name><surname>Agbas</surname><given-names>Daven Jayson D.</given-names></name><name><surname>Villegas</surname><given-names>Jhonnel P.</given-names></name><name><surname>Medina</surname><given-names>Milton Norman D.</given-names></name><name><surname>Cabras</surname><given-names>Analyn A.</given-names></name></person-group><article-title><italic><tp:taxon-name><tp:taxon-name-part taxon-name-part-type="genus" reg="Metapocyrtus">Metapocyrtus</tp:taxon-name-part></tp:taxon-name></italic> (<italic><tp:taxon-name><tp:taxon-name-part taxon-name-part-type="genus" reg="Metapocyrtus"/><tp:taxon-name-part taxon-name-part-type="subgenus" reg="Dolichocephalocyrtus">Dolichocephalocyrtus</tp:taxon-name-part></tp:taxon-name></italic>) <italic><tp:taxon-name><tp:taxon-name-part taxon-name-part-type="genus" reg="Metapocyrtus"/><tp:taxon-name-part taxon-name-part-type="subgenus" reg="Dolichocephalocyrtus"/><tp:taxon-name-part taxon-name-part-type="species" reg="aliwagwag">aliwagwag</tp:taxon-name-part></tp:taxon-name></italic> sp. nov., a new flightless weevil (<tp:taxon-name><tp:taxon-name-part taxon-name-part-type="family">Curculionidae</tp:taxon-name-part></tp:taxon-name>, <tp:taxon-name><tp:taxon-name-part taxon-name-part-type="subfamily">Entiminae</tp:taxon-name-part></tp:taxon-name>, <tp:taxon-name><tp:taxon-name-part taxon-name-part-type="tribe">Pachyrhynchini</tp:taxon-name-part></tp:taxon-name>) from the Aliwagwag Protected Landscape, Mindanao Island, Philippines</article-title><source>Biodivers Data J</source><day>18</day><month>11</month><year>2025</year><volume>13</volume><pub-id pub-id-type="doi">10.3897/BDJ.13.e163127</pub-id></mixed-citation></tp:treatment-meta><tp:nomenclature><tp:taxon-name><object-id xmlns:xlink="http://www.w3.org/1999/xlink" content-type="arpha" xlink:type="simple">60D3425A-FACA-580C-A96A-F845E084FD42</object-id><tp:taxon-name-part taxon-name-part-type="genus">Metapocyrtus</tp:taxon-name-part> (<tp:taxon-name-part taxon-name-part-type="subgenus">Dolichocephalocyrtus</tp:taxon-name-part>) <tp:taxon-name-part taxon-name-part-type="species">aliwagwag</tp:taxon-name-part><object-id xmlns:xlink="http://www.w3.org/1999/xlink" content-type="zoobank" xlink:type="simple" object-id-type="ZooBank">C270CA73-BEB2-4EA5-B713-31FFA473CE99</object-id></tp:taxon-name><tp:taxon-authority>Pajota &amp; Cabras</tp:taxon-authority><tp:taxon-status xmlns:xlink="http://www.w3.org/1999/xlink" xlink:type="simple">sp. nov.</tp:taxon-status></tp:nomenclature><tp:treatment-sec sec-type="materials"><title>Materials</title><list list-type="alpha-lower" list-content="occurrences"><list-item><p><bold>Type status:</bold> <named-content xmlns:xlink="http://www.w3.org/1999/xlink" content-type="dwc:typeStatus" xlink:type="simple">Holotype</named-content>. <bold>Occurrence:</bold> recordedBy: <named-content xmlns:xlink="http://www.w3.org/1999/xlink" content-type="dwc:recordedBy" xlink:type="simple">RG Añuber</named-content>; individualCount: <named-content xmlns:xlink="http://www.w3.org/1999/xlink" content-type="dwc:individualCount" xlink:type="simple">1</named-content>; sex: <named-content xmlns:xlink="http://www.w3.org/1999/xlink" content-type="dwc:sex" xlink:type="simple">Male</named-content>; lifeStage: <named-content xmlns:xlink="http://www.w3.org/1999/xlink" content-type="dwc:lifeStage" xlink:type="simple">Adult</named-content>; occurrenceID: <named-content xmlns:xlink="http://www.w3.org/1999/xlink" content-type="dwc:occurrenceID" xlink:type="simple">8CF9E918-DED4-5F19-8971-5587311C71E9</named-content>; <bold>Taxon:</bold> kingdom: <named-content xmlns:xlink="http://www.w3.org/1999/xlink" content-type="dwc:kingdom" xlink:type="simple"><tp:taxon-name><tp:taxon-name-part taxon-name-part-type="kingdom">Animalia</tp:taxon-name-part></tp:taxon-name></named-content>; phylum: <named-content xmlns:xlink="http://www.w3.org/1999/xlink" content-type="dwc:phylum" xlink:type="simple"><tp:taxon-name><tp:taxon-name-part taxon-name-part-type="phylum">Arthropoda</tp:taxon-name-part></tp:taxon-name></named-content>; class: <named-content xmlns:xlink="http://www.w3.org/1999/xlink" content-type="dwc:class" xlink:type="simple"><tp:taxon-name><tp:taxon-name-part taxon-name-part-type="class">Insecta</tp:taxon-name-part></tp:taxon-name></named-content>; order: <named-content xmlns:xlink="http://www.w3.org/1999/xlink" content-type="dwc:order" xlink:type="simple"><tp:taxon-name><tp:taxon-name-part taxon-name-part-type="order">Coleoptera</tp:taxon-name-part></tp:taxon-name></named-content>; family: <named-content xmlns:xlink="http://www.w3.org/1999/xlink" content-type="dwc:family" xlink:type="simple"><tp:taxon-name><tp:taxon-name-part taxon-name-part-type="family">Curculionidae</tp:taxon-name-part></tp:taxon-name></named-content>; genus: <named-content xmlns:xlink="http://www.w3.org/1999/xlink" content-type="dwc:genus" xlink:type="simple"><tp:taxon-name><tp:taxon-name-part taxon-name-part-type="genus">Metapocyrtus</tp:taxon-name-part></tp:taxon-name></named-content>; subgenus: <named-content xmlns:xlink="http://www.w3.org/1999/xlink" content-type="dwc:subgenus" xlink:type="simple"><tp:taxon-name><tp:taxon-name-part taxon-name-part-type="subgenus">Dolichocephalocyrtus</tp:taxon-name-part></tp:taxon-name></named-content>; specificEpithet: <named-content xmlns:xlink="http://www.w3.org/1999/xlink" content-type="dwc:specificEpithet" xlink:type="simple"><tp:taxon-name><tp:taxon-name-part taxon-name-part-type="genus" reg="Metapocyrtus"/><tp:taxon-name-part taxon-name-part-type="species" reg="aliwagwag">aliwagwag</tp:taxon-name-part></tp:taxon-name></named-content>; <bold>Location:</bold> continent: <named-content xmlns:xlink="http://www.w3.org/1999/xlink" content-type="dwc:continent" xlink:type="simple">Asia</named-content>; island: <named-content xmlns:xlink="http://www.w3.org/1999/xlink" content-type="dwc:island" xlink:type="simple">Mindanao</named-content>; country: <named-content xmlns:xlink="http://www.w3.org/1999/xlink" content-type="dwc:country" xlink:type="simple">Philippines</named-content>; countryCode: <named-content xmlns:xlink="http://www.w3.org/1999/xlink" content-type="dwc:countryCode" xlink:type="simple">PH</named-content>; stateProvince: <named-content xmlns:xlink="http://www.w3.org/1999/xlink" content-type="dwc:stateProvince" xlink:type="simple">Davao Oriental</named-content>; municipality: <named-content xmlns:xlink="http://www.w3.org/1999/xlink" content-type="dwc:municipality" xlink:type="simple">Cateel</named-content>; locality: <named-content xmlns:xlink="http://www.w3.org/1999/xlink" content-type="dwc:locality" xlink:type="simple">Aliwagwag Protected Landscape (APL)</named-content>; <bold>Identification:</bold> identifiedBy: <named-content xmlns:xlink="http://www.w3.org/1999/xlink" content-type="dwc:identifiedBy" xlink:type="simple">ELP Pajota; AA Cabras</named-content>; <bold>Event:</bold> samplingProtocol: <named-content xmlns:xlink="http://www.w3.org/1999/xlink" content-type="dwc:samplingProtocol" xlink:type="simple">Handpicking</named-content>; year: <named-content xmlns:xlink="http://www.w3.org/1999/xlink" content-type="dwc:year" xlink:type="simple">2024</named-content>; month: <named-content xmlns:xlink="http://www.w3.org/1999/xlink" content-type="dwc:month" xlink:type="simple">7</named-content>; day: <named-content xmlns:xlink="http://www.w3.org/1999/xlink" content-type="dwc:day" xlink:type="simple">17-21</named-content>; <bold>Record Level:</bold> institutionCode: <named-content xmlns:xlink="http://www.w3.org/1999/xlink" content-type="dwc:institutionCode" xlink:type="simple">UMCRC</named-content></p></list-item><list-item><p><bold>Type status:</bold> <named-content xmlns:xlink="http://www.w3.org/1999/xlink" content-type="dwc:typeStatus" xlink:type="simple">Paratype</named-content>. <bold>Occurrence:</bold> recordedBy: <named-content xmlns:xlink="http://www.w3.org/1999/xlink" content-type="dwc:recordedBy" xlink:type="simple">RG Añuber</named-content>; individualCount: <named-content xmlns:xlink="http://www.w3.org/1999/xlink" content-type="dwc:individualCount" xlink:type="simple">12</named-content>; sex: <named-content xmlns:xlink="http://www.w3.org/1999/xlink" content-type="dwc:sex" xlink:type="simple">4 males, 8 females</named-content>; lifeStage: <named-content xmlns:xlink="http://www.w3.org/1999/xlink" content-type="dwc:lifeStage" xlink:type="simple">Adult</named-content>; occurrenceID: <named-content xmlns:xlink="http://www.w3.org/1999/xlink" content-type="dwc:occurrenceID" xlink:type="simple">F48700E9-A642-5AF2-8E24-D9449FE12469</named-content>; <bold>Taxon:</bold> kingdom: <named-content xmlns:xlink="http://www.w3.org/1999/xlink" content-type="dwc:kingdom" xlink:type="simple"><tp:taxon-name><tp:taxon-name-part taxon-name-part-type="kingdom">Animalia</tp:taxon-name-part></tp:taxon-name></named-content>; phylum: <named-content xmlns:xlink="http://www.w3.org/1999/xlink" content-type="dwc:phylum" xlink:type="simple"><tp:taxon-name><tp:taxon-name-part taxon-name-part-type="phylum">Arthropoda</tp:taxon-name-part></tp:taxon-name></named-content>; class: <named-content xmlns:xlink="http://www.w3.org/1999/xlink" content-type="dwc:class" xlink:type="simple"><tp:taxon-name><tp:taxon-name-part taxon-name-part-type="class">Insecta</tp:taxon-name-part></tp:taxon-name></named-content>; order: <named-content xmlns:xlink="http://www.w3.org/1999/xlink" content-type="dwc:order" xlink:type="simple"><tp:taxon-name><tp:taxon-name-part taxon-name-part-type="order">Coleoptera</tp:taxon-name-part></tp:taxon-name></named-content>; family: <named-content xmlns:xlink="http://www.w3.org/1999/xlink" content-type="dwc:family" xlink:type="simple"><tp:taxon-name><tp:taxon-name-part taxon-name-part-type="family">Curculionidae</tp:taxon-name-part></tp:taxon-name></named-content>; genus: <named-content xmlns:xlink="http://www.w3.org/1999/xlink" content-type="dwc:genus" xlink:type="simple"><tp:taxon-name><tp:taxon-name-part taxon-name-part-type="genus">Metapocyrtus</tp:taxon-name-part></tp:taxon-name></named-content>; subgenus: <named-content xmlns:xlink="http://www.w3.org/1999/xlink" content-type="dwc:subgenus" xlink:type="simple"><tp:taxon-name><tp:taxon-name-part taxon-name-part-type="subgenus">Dolichocephalocyrtus</tp:taxon-name-part></tp:taxon-name></named-content>; specificEpithet: <named-content xmlns:xlink="http://www.w3.org/1999/xlink" content-type="dwc:specificEpithet" xlink:type="simple"><tp:taxon-name><tp:taxon-name-part taxon-name-part-type="genus" reg="Metapocyrtus"/><tp:taxon-name-part taxon-name-part-type="species" reg="aliwagwag">aliwagwag</tp:taxon-name-part></tp:taxon-name></named-content>; <bold>Location:</bold> continent: <named-content xmlns:xlink="http://www.w3.org/1999/xlink" content-type="dwc:continent" xlink:type="simple">Asia</named-content>; island: <named-content xmlns:xlink="http://www.w3.org/1999/xlink" content-type="dwc:island" xlink:type="simple">Mindanao</named-content>; country: <named-content xmlns:xlink="http://www.w3.org/1999/xlink" content-type="dwc:country" xlink:type="simple">Philippines</named-content>; countryCode: <named-content xmlns:xlink="http://www.w3.org/1999/xlink" content-type="dwc:countryCode" xlink:type="simple">PH</named-content>; stateProvince: <named-content xmlns:xlink="http://www.w3.org/1999/xlink" content-type="dwc:stateProvince" xlink:type="simple">Davao Oriental</named-content>; municipality: <named-content xmlns:xlink="http://www.w3.org/1999/xlink" content-type="dwc:municipality" xlink:type="simple">Cateel</named-content>; locality: <named-content xmlns:xlink="http://www.w3.org/1999/xlink" content-type="dwc:locality" xlink:type="simple">Aliwagwag Protected Landscape (APL)</named-content>; <bold>Identification:</bold> identifiedBy: <named-content xmlns:xlink="http://www.w3.org/1999/xlink" content-type="dwc:identifiedBy" xlink:type="simple">ELP Pajota; AA Cabras</named-content>; <bold>Event:</bold> samplingProtocol: <named-content xmlns:xlink="http://www.w3.org/1999/xlink" content-type="dwc:samplingProtocol" xlink:type="simple">Handpicking</named-content>; year: <named-content xmlns:xlink="http://www.w3.org/1999/xlink" content-type="dwc:year" xlink:type="simple">2024</named-content>; month: <named-content xmlns:xlink="http://www.w3.org/1999/xlink" content-type="dwc:month" xlink:type="simple">7</named-content>; day: <named-content xmlns:xlink="http://www.w3.org/1999/xlink" content-type="dwc:day" xlink:type="simple">17-21</named-content>; <bold>Record Level:</bold> institutionCode: <named-content xmlns:xlink="http://www.w3.org/1999/xlink" content-type="dwc:institutionCode" xlink:type="simple">UMCRC</named-content></p></list-item><list-item><p><bold>Type status:</bold> <named-content xmlns:xlink="http://www.w3.org/1999/xlink" content-type="dwc:typeStatus" xlink:type="simple">Paratype</named-content>. <bold>Occurrence:</bold> recordedBy: <named-content xmlns:xlink="http://www.w3.org/1999/xlink" content-type="dwc:recordedBy" xlink:type="simple">P Camposo; S Cadayona</named-content>; individualCount: <named-content xmlns:xlink="http://www.w3.org/1999/xlink" content-type="dwc:individualCount" xlink:type="simple">4</named-content>; sex: <named-content xmlns:xlink="http://www.w3.org/1999/xlink" content-type="dwc:sex" xlink:type="simple">2 males, 2 females</named-content>; lifeStage: <named-content xmlns:xlink="http://www.w3.org/1999/xlink" content-type="dwc:lifeStage" xlink:type="simple">Adult</named-content>; occurrenceID: <named-content xmlns:xlink="http://www.w3.org/1999/xlink" content-type="dwc:occurrenceID" xlink:type="simple">37593EDF-415B-5130-AB85-8B5B2CDD1CD9</named-content>; <bold>Taxon:</bold> kingdom: <named-content xmlns:xlink="http://www.w3.org/1999/xlink" content-type="dwc:kingdom" xlink:type="simple"><tp:taxon-name><tp:taxon-name-part taxon-name-part-type="kingdom">Animalia</tp:taxon-name-part></tp:taxon-name></named-content>; phylum: <named-content xmlns:xlink="http://www.w3.org/1999/xlink" content-type="dwc:phylum" xlink:type="simple"><tp:taxon-name><tp:taxon-name-part taxon-name-part-type="phylum">Arthropoda</tp:taxon-name-part></tp:taxon-name></named-content>; class: <named-content xmlns:xlink="http://www.w3.org/1999/xlink" content-type="dwc:class" xlink:type="simple"><tp:taxon-name><tp:taxon-name-part taxon-name-part-type="class">Insecta</tp:taxon-name-part></tp:taxon-name></named-content>; order: <named-content xmlns:xlink="http://www.w3.org/1999/xlink" content-type="dwc:order" xlink:type="simple"><tp:taxon-name><tp:taxon-name-part taxon-name-part-type="order">Coleoptera</tp:taxon-name-part></tp:taxon-name></named-content>; family: <named-content xmlns:xlink="http://www.w3.org/1999/xlink" content-type="dwc:family" xlink:type="simple"><tp:taxon-name><tp:taxon-name-part taxon-name-part-type="family">Curculionidae</tp:taxon-name-part></tp:taxon-name></named-content>; genus: <named-content xmlns:xlink="http://www.w3.org/1999/xlink" content-type="dwc:genus" xlink:type="simple"><tp:taxon-name><tp:taxon-name-part taxon-name-part-type="genus">Metapocyrtus</tp:taxon-name-part></tp:taxon-name></named-content>; subgenus: <named-content xmlns:xlink="http://www.w3.org/1999/xlink" content-type="dwc:subgenus" xlink:type="simple"><tp:taxon-name><tp:taxon-name-part taxon-name-part-type="subgenus">Dolichocephalocyrtus</tp:taxon-name-part></tp:taxon-name></named-content>; specificEpithet: <named-content xmlns:xlink="http://www.w3.org/1999/xlink" content-type="dwc:specificEpithet" xlink:type="simple"><tp:taxon-name><tp:taxon-name-part taxon-name-part-type="genus" reg="Metapocyrtus"/><tp:taxon-name-part taxon-name-part-type="species" reg="aliwagwag">aliwagwag</tp:taxon-name-part></tp:taxon-name></named-content>; <bold>Location:</bold> continent: <named-content xmlns:xlink="http://www.w3.org/1999/xlink" content-type="dwc:continent" xlink:type="simple">Asia</named-content>; island: <named-content xmlns:xlink="http://www.w3.org/1999/xlink" content-type="dwc:island" xlink:type="simple">Mindanao</named-content>; country: <named-content xmlns:xlink="http://www.w3.org/1999/xlink" content-type="dwc:country" xlink:type="simple">Philippines</named-content>; stateProvince: <named-content xmlns:xlink="http://www.w3.org/1999/xlink" content-type="dwc:stateProvince" xlink:type="simple">Davao Oriental</named-content>; municipality: <named-content xmlns:xlink="http://www.w3.org/1999/xlink" content-type="dwc:municipality" xlink:type="simple">Cateel</named-content>; locality: <named-content xmlns:xlink="http://www.w3.org/1999/xlink" content-type="dwc:locality" xlink:type="simple">Aliwagwag Protected Landscape (APL)</named-content>; <bold>Identification:</bold> identifiedBy: <named-content xmlns:xlink="http://www.w3.org/1999/xlink" content-type="dwc:identifiedBy" xlink:type="simple">ELP Pajota; AA Cabras</named-content>; <bold>Event:</bold> samplingProtocol: <named-content xmlns:xlink="http://www.w3.org/1999/xlink" content-type="dwc:samplingProtocol" xlink:type="simple">Handpicking</named-content>; year: <named-content xmlns:xlink="http://www.w3.org/1999/xlink" content-type="dwc:year" xlink:type="simple">2024</named-content>; month: <named-content xmlns:xlink="http://www.w3.org/1999/xlink" content-type="dwc:month" xlink:type="simple">7</named-content>; day: <named-content xmlns:xlink="http://www.w3.org/1999/xlink" content-type="dwc:day" xlink:type="simple">17-21</named-content>; <bold>Record Level:</bold> institutionCode: <named-content xmlns:xlink="http://www.w3.org/1999/xlink" content-type="dwc:institutionCode" xlink:type="simple">UMCRC</named-content></p></list-item><list-item><p><bold>Type status:</bold> <named-content xmlns:xlink="http://www.w3.org/1999/xlink" content-type="dwc:typeStatus" xlink:type="simple">Paratype</named-content>. <bold>Occurrence:</bold> recordedBy: <named-content xmlns:xlink="http://www.w3.org/1999/xlink" content-type="dwc:recordedBy" xlink:type="simple">GG Obrial</named-content>; individualCount: <named-content xmlns:xlink="http://www.w3.org/1999/xlink" content-type="dwc:individualCount" xlink:type="simple">7</named-content>; sex: <named-content xmlns:xlink="http://www.w3.org/1999/xlink" content-type="dwc:sex" xlink:type="simple">4 males, 3 females</named-content>; lifeStage: <named-content xmlns:xlink="http://www.w3.org/1999/xlink" content-type="dwc:lifeStage" xlink:type="simple">Adult</named-content>; occurrenceID: <named-content xmlns:xlink="http://www.w3.org/1999/xlink" content-type="dwc:occurrenceID" xlink:type="simple">61CDF402-B66F-5178-B36D-2004CAE92A5A</named-content>; <bold>Taxon:</bold> kingdom: <named-content xmlns:xlink="http://www.w3.org/1999/xlink" content-type="dwc:kingdom" xlink:type="simple"><tp:taxon-name><tp:taxon-name-part taxon-name-part-type="kingdom">Animalia</tp:taxon-name-part></tp:taxon-name></named-content>; phylum: <named-content xmlns:xlink="http://www.w3.org/1999/xlink" content-type="dwc:phylum" xlink:type="simple"><tp:taxon-name><tp:taxon-name-part taxon-name-part-type="phylum">Arthropoda</tp:taxon-name-part></tp:taxon-name></named-content>; class: <named-content xmlns:xlink="http://www.w3.org/1999/xlink" content-type="dwc:class" xlink:type="simple"><tp:taxon-name><tp:taxon-name-part taxon-name-part-type="class">Insecta</tp:taxon-name-part></tp:taxon-name></named-content>; order: <named-content xmlns:xlink="http://www.w3.org/1999/xlink" content-type="dwc:order" xlink:type="simple"><tp:taxon-name><tp:taxon-name-part taxon-name-part-type="order">Coleoptera</tp:taxon-name-part></tp:taxon-name></named-content>; family: <named-content xmlns:xlink="http://www.w3.org/1999/xlink" content-type="dwc:family" xlink:type="simple"><tp:taxon-name><tp:taxon-name-part taxon-name-part-type="family">Curculionidae</tp:taxon-name-part></tp:taxon-name></named-content>; genus: <named-content xmlns:xlink="http://www.w3.org/1999/xlink" content-type="dwc:genus" xlink:type="simple"><tp:taxon-name><tp:taxon-name-part taxon-name-part-type="genus">Metapocyrtus</tp:taxon-name-part></tp:taxon-name></named-content>; subgenus: <named-content xmlns:xlink="http://www.w3.org/1999/xlink" content-type="dwc:subgenus" xlink:type="simple"><tp:taxon-name><tp:taxon-name-part taxon-name-part-type="subgenus">Dolichocephalocyrtus</tp:taxon-name-part></tp:taxon-name></named-content>; specificEpithet: <named-content xmlns:xlink="http://www.w3.org/1999/xlink" content-type="dwc:specificEpithet" xlink:type="simple"><tp:taxon-name><tp:taxon-name-part taxon-name-part-type="genus" reg="Metapocyrtus"/><tp:taxon-name-part taxon-name-part-type="species" reg="aliwagwag">aliwagwag</tp:taxon-name-part></tp:taxon-name></named-content>; <bold>Location:</bold> continent: <named-content xmlns:xlink="http://www.w3.org/1999/xlink" content-type="dwc:continent" xlink:type="simple">Asia</named-content>; island: <named-content xmlns:xlink="http://www.w3.org/1999/xlink" content-type="dwc:island" xlink:type="simple">Mindanao</named-content>; country: <named-content xmlns:xlink="http://www.w3.org/1999/xlink" content-type="dwc:country" xlink:type="simple">Philippines</named-content>; stateProvince: <named-content xmlns:xlink="http://www.w3.org/1999/xlink" content-type="dwc:stateProvince" xlink:type="simple">Davao Oriental</named-content>; municipality: <named-content xmlns:xlink="http://www.w3.org/1999/xlink" content-type="dwc:municipality" xlink:type="simple">Boston</named-content>; locality: <named-content xmlns:xlink="http://www.w3.org/1999/xlink" content-type="dwc:locality" xlink:type="simple">Barangay Simulao</named-content>; <bold>Identification:</bold> identifiedBy: <named-content xmlns:xlink="http://www.w3.org/1999/xlink" content-type="dwc:identifiedBy" xlink:type="simple">GG Obrial; DJD Agbas; AA Cabras; ELP Pajota</named-content>; <bold>Event:</bold> samplingProtocol: <named-content xmlns:xlink="http://www.w3.org/1999/xlink" content-type="dwc:samplingProtocol" xlink:type="simple">Handpicking</named-content>; year: <named-content xmlns:xlink="http://www.w3.org/1999/xlink" content-type="dwc:year" xlink:type="simple">2024</named-content>; month: <named-content xmlns:xlink="http://www.w3.org/1999/xlink" content-type="dwc:month" xlink:type="simple">7</named-content>; <bold>Record Level:</bold> institutionCode: <named-content xmlns:xlink="http://www.w3.org/1999/xlink" content-type="dwc:institutionCode" xlink:type="simple">DGC</named-content></p></list-item><list-item><p><bold>Type status:</bold> <named-content xmlns:xlink="http://www.w3.org/1999/xlink" content-type="dwc:typeStatus" xlink:type="simple">Paratype</named-content>. <bold>Occurrence:</bold> recordedBy: <named-content xmlns:xlink="http://www.w3.org/1999/xlink" content-type="dwc:recordedBy" xlink:type="simple">DJD Agbas</named-content>; individualCount: <named-content xmlns:xlink="http://www.w3.org/1999/xlink" content-type="dwc:individualCount" xlink:type="simple">22</named-content>; sex: <named-content xmlns:xlink="http://www.w3.org/1999/xlink" content-type="dwc:sex" xlink:type="simple">15 males, 7 females</named-content>; lifeStage: <named-content xmlns:xlink="http://www.w3.org/1999/xlink" content-type="dwc:lifeStage" xlink:type="simple">Adult</named-content>; occurrenceID: <named-content xmlns:xlink="http://www.w3.org/1999/xlink" content-type="dwc:occurrenceID" xlink:type="simple">2827321B-3E84-5F6C-8C78-DAC3B04244B6</named-content>; <bold>Taxon:</bold> kingdom: <named-content xmlns:xlink="http://www.w3.org/1999/xlink" content-type="dwc:kingdom" xlink:type="simple"><tp:taxon-name><tp:taxon-name-part taxon-name-part-type="kingdom">Animalia</tp:taxon-name-part></tp:taxon-name></named-content>; phylum: <named-content xmlns:xlink="http://www.w3.org/1999/xlink" content-type="dwc:phylum" xlink:type="simple"><tp:taxon-name><tp:taxon-name-part taxon-name-part-type="phylum">Arthropoda</tp:taxon-name-part></tp:taxon-name></named-content>; class: <named-content xmlns:xlink="http://www.w3.org/1999/xlink" content-type="dwc:class" xlink:type="simple"><tp:taxon-name><tp:taxon-name-part taxon-name-part-type="class">Insecta</tp:taxon-name-part></tp:taxon-name></named-content>; order: <named-content xmlns:xlink="http://www.w3.org/1999/xlink" content-type="dwc:order" xlink:type="simple"><tp:taxon-name><tp:taxon-name-part taxon-name-part-type="order">Coleoptera</tp:taxon-name-part></tp:taxon-name></named-content>; family: <named-content xmlns:xlink="http://www.w3.org/1999/xlink" content-type="dwc:family" xlink:type="simple"><tp:taxon-name><tp:taxon-name-part taxon-name-part-type="family">Curculionidae</tp:taxon-name-part></tp:taxon-name></named-content>; genus: <named-content xmlns:xlink="http://www.w3.org/1999/xlink" content-type="dwc:genus" xlink:type="simple"><tp:taxon-name><tp:taxon-name-part taxon-name-part-type="genus">Metapocyrtus</tp:taxon-name-part></tp:taxon-name></named-content>; subgenus: <named-content xmlns:xlink="http://www.w3.org/1999/xlink" content-type="dwc:subgenus" xlink:type="simple"><tp:taxon-name><tp:taxon-name-part taxon-name-part-type="subgenus">Dolichocephalocyrtus</tp:taxon-name-part></tp:taxon-name></named-content>; specificEpithet: <named-content xmlns:xlink="http://www.w3.org/1999/xlink" content-type="dwc:specificEpithet" xlink:type="simple"><tp:taxon-name><tp:taxon-name-part taxon-name-part-type="genus" reg="Metapocyrtus"/><tp:taxon-name-part taxon-name-part-type="species" reg="aliwagwag">aliwagwag</tp:taxon-name-part></tp:taxon-name></named-content>; <bold>Location:</bold> continent: <named-content xmlns:xlink="http://www.w3.org/1999/xlink" content-type="dwc:continent" xlink:type="simple">Asia</named-content>; island: <named-content xmlns:xlink="http://www.w3.org/1999/xlink" content-type="dwc:island" xlink:type="simple">Mindanao</named-content>; country: <named-content xmlns:xlink="http://www.w3.org/1999/xlink" content-type="dwc:country" xlink:type="simple">Philippines</named-content>; stateProvince: <named-content xmlns:xlink="http://www.w3.org/1999/xlink" content-type="dwc:stateProvince" xlink:type="simple">Davao Oriental</named-content>; municipality: <named-content xmlns:xlink="http://www.w3.org/1999/xlink" content-type="dwc:municipality" xlink:type="simple">Cateel</named-content>; locality: <named-content xmlns:xlink="http://www.w3.org/1999/xlink" content-type="dwc:locality" xlink:type="simple">Aliwagwag Protected Landscape (APL)</named-content>; <bold>Identification:</bold> identifiedBy: <named-content xmlns:xlink="http://www.w3.org/1999/xlink" content-type="dwc:identifiedBy" xlink:type="simple">GG Obrial; DJD Agbas; AA Cabras; ELP Pajota</named-content>; <bold>Event:</bold> samplingProtocol: <named-content xmlns:xlink="http://www.w3.org/1999/xlink" content-type="dwc:samplingProtocol" xlink:type="simple">Handpicking</named-content>; year: <named-content xmlns:xlink="http://www.w3.org/1999/xlink" content-type="dwc:year" xlink:type="simple">2024</named-content>; month: <named-content xmlns:xlink="http://www.w3.org/1999/xlink" content-type="dwc:month" xlink:type="simple">7</named-content>; day: <named-content xmlns:xlink="http://www.w3.org/1999/xlink" content-type="dwc:day" xlink:type="simple">17-19</named-content>; <bold>Record Level:</bold> institutionCode: <named-content xmlns:xlink="http://www.w3.org/1999/xlink" content-type="dwc:institutionCode" xlink:type="simple">DGC</named-content></p></list-item></list></tp:treatment-sec><tp:treatment-sec sec-type="Description"><title>Description</title><p><bold>Male. Dimensions</bold>: LR 1.75–2.5 (Holotype: 2.0; ā: 2.06). WR 1.0–1.2 (Holotype: 1.0; ā: 1.01). LP 2.0–3.0 (Holotype: 3.0; ā: 2.79). WP 2.5–3.5 (Holotype: 3.0; ā: 3.03). LE 5.0–6.0 (Holotype: 6.0; ā: 5.5). WE 3.0–4.0 (Holotype: 3.2; ā: 3.46). N = 25 for all measurements.</p><p>Habitus as shown in <bold>Fig. <xref ref-type="fig" rid="F13064640">1</xref></bold> (A-F).</p><p><bold>Colouration</bold>: Integuments are all black, except proximal half of legs, reddish-brown. Body surface, rostrum, head, legs and ventral side moderately lustrous.</p><p><bold>Head</bold>: Dorsal surface finely rugose, except posterior third. Dorsal area between eyes sparsely pubescent with short sub-appressed white setae; densely beset with blue and black round and elliptical scales. Median furrow distinct, extending from apex of head to basal third, forming a vertex with transverse groove. Median furrow from posterior margin of eyes to basal third less distinct. Eyes moderately convex; area around eyes coarsely rugose. Lateroventral surface sparsely beset with short adpressed white setae and long adpressed piliform scales.</p><p><bold>Rostrum</bold>: Twice as long as wide (LR/WR: 2.0/1.00); overall surface punctate – with punctures finer at apical area and coarser at basal area; basal half coarsely rugose. Dorsum surface of apical half sparsely beset with short adpressed white setae; basal half surface densely beset with long sub-erected white setae. Apicad towards mandible beset with several long erected golden setae. Median furrow present; V-shaped ridge visible at basal half – forming a shallow depression. Metallic blue round and elliptical scales present at basal half – specifically at shallow depression formed in between V-shaped ridge towards transverse groove. Hump-like protuberance formed by V-shaped ridge at base of rostrum less prominent in males than in females. Lateroventral area between oblique furrow and antennal scrobe bulging; minutely pubescent with fine sub-adpressed white setae; area below antennal scrobe densely pubescent with long sub-adpressed blue and white setae.</p><p><bold>Antennae</bold>: Antennal scape slightly longer than funicle; reaching beyond posterior margin of eyes; densely beset with relatively long adpressed white setae. Funicle sparsely pubescent of long sub-adpressed white setae. Funicular antennomere 1 slightly longer than 2; approximately three times as long as wide. Funicular antennomere 3 slightly longer than three succeeding antennomeres. Funicular antennomeres 4, 5 and 6 subglobular — nearly as long as wide. Funicular antennomere 7 longer than the last four antennomeres, narrow at base and wider at apex, resembling an inverted trapezoid. Club sub-ellipsoidal; widest at middle; approximately three times longer than wide; densely pubescent with sub-erect short brown setae.</p><p><bold>Prothorax</bold> subglobular; as long as wide (LP: 3.0; WP: 3.0); coarsely granulated, resembling a blackberry; mid-line groove distinct. Widest at middle, weakly convex, dorsal contour highest at posterior third. Pronotum having scaly markings of blue and black round and elliptical scales, arranged as follows: a) circular patch located at middle near dorsolateral margin, at each side of disc; b) longitudinal band of imbricate scales confluent to the band of scales at the anterior transverse groove. Dorsolateral area smooth; beset with fine white setae. Ventrolateral surface sparsely pubescent with short, adpressed white setae.</p><p><bold>Elytra</bold> subovate; longer than wide (LE: 6.0; WE: 3.2); slightly wider than prothorax (WE/WP: 3.2/3.0). Elytral surface irregularly striate-punctate, with some areas sparsely pubescent with very short white setae. Dorsum widest at middle; weakly convex, with abrupt apical declivity; dorsal contour highest at middle. Declivity densely beset with much longer sub-erected white setae. Each elytron with the following scaly marking of appressed metallic blue, teal and black round and elliptical scales: a) an interrupted anterior stripe of scales forming a subcircular anterior spot near elytral suture; and a dense strip of scales diagonally placed at dorsolateral surface; b) interrupted median transverse stripe widened laterally, forming another subcircular patch of scale near elytral suture; and a dense strip of scales extending through dorsolateral surface; c) thin, interrupted transverse band at the beginning of the apical declivity, composed of clustered elliptical scales; d) a small circular patch of scales at apex, adjacent to elytral suture.</p><p><bold>Legs</bold> with moderately clavate femora; basal third of femora reddish-brown, minutely pubescent with short adpressed white setae. Tibiae black, densely beset with moderately long gold and white setae; serrate along inner edges of basal third towards apex. Fore-tibiae mucronate at apex. Tarsomeres densely beset with long sub-adpressed white setae; ventrolateral area beset with longer erect brown and golden setae. Coxae beset with long sub-adpressed white setae. Pubescence in mesocoxae and metacoxae much denser than in the procoxae. Mesoventrite and metaventrite densely beset with long erected white setae; Mesoventrite prominently protruding at middle. Abdominal ventrite 1 weakly depressed towards metaventrite; densely covered with long sub-adpressed and erect fine white setae. Abdominal ventrite 3–5 sparsely covered with sub-adpressed fine white setae; abdominal ventrite 5 moderately rugo-punctate.</p><p>Male genitalia and sternite IX are shown in Fig. <xref ref-type="fig" rid="F13064642">2</xref>A–C.</p><p><bold>Female.</bold> Dimensions: LR 1.9–2.0 (ā: 1.98). WR 1.0–1.2 (ā: 1.06). LP 2.0–3.0 (ā: 2.4). WP 3.0–4.0 (ā: 3.25). LE 6.0–7.5 (ā: 6.89). WE 3.5–5.0 (ā: 7.8). N = 20 for all measurements.</p><p><bold>Females</bold> (Figs. 1D–F) differ from males, based on the following characteristics: <bold>Rostrum</bold> with noticeably more distinct V-shaped ridge resulting in a much deeper medial depression; hump-like protuberance at base of the rostrum significantly more prominent. Relatively wider <bold>Prothorax</bold>, with presence of glabrous discal area free of granulations at middle of pronotum. <bold>Elytra</bold> clearly wider and longer; with a distinct sutural hump-like protuberance beset with erect setae at beginning of apical declivity similar to <tp:taxon-name><tp:taxon-name-part taxon-name-part-type="genus" reg="Metapocyrtus">M.</tp:taxon-name-part> (<tp:taxon-name-part taxon-name-part-type="subgenus" reg="Dolichocephalocyrtus">D.</tp:taxon-name-part>) <tp:taxon-name-part taxon-name-part-type="species" reg="kutongbusaw">kutongbusaw</tp:taxon-name-part></tp:taxon-name> Pajota, Medina &amp; Cabras, 2022; however, unlike the latter, the projected inward curve is not as concave. Furthermore, the apex of elytra bears a triangular projection, a common sexual dimorphism characteristic within the subgenus. Lastly, the second series of type specimens collected from Barangay Simulao, Boston comprises several female individuals bearing green and yellow scales, rather than the predominantly blue scales observed in the holotype and paratypes from the APL, exhibiting intraspecific variation in scale colouration within the species.</p></tp:treatment-sec><tp:treatment-sec sec-type="Diagnosis"><title>Diagnosis</title><p><tp:taxon-name><tp:taxon-name-part taxon-name-part-type="genus" reg="Metapocyrtus">Metapocyrtus</tp:taxon-name-part> (<tp:taxon-name-part taxon-name-part-type="subgenus" reg="Dolichocephalocyrtus">Dolichocephalocyrtus</tp:taxon-name-part>) <tp:taxon-name-part taxon-name-part-type="species" reg="aliwagwag">aliwagwag</tp:taxon-name-part></tp:taxon-name> Pajota &amp; Cabras sp. nov. belongs to the subgenus <tp:taxon-name><tp:taxon-name-part taxon-name-part-type="genus" reg="Metapocyrtus"/><tp:taxon-name-part taxon-name-part-type="subgenus" reg="Dolichocephalocyrtus">Dolichocephalocyrtus</tp:taxon-name-part></tp:taxon-name> in having a long and slender rostrum, presence of a V-shaped ridge on the basal half of the rostrum and the sharp triangular projection at the elytral apex in females, as prescribed by <xref ref-type="bibr" rid="B13068560">Schultze (1923)</xref>, <xref ref-type="bibr" rid="B13068577">Yap and Gapud (2007)</xref> and <xref ref-type="bibr" rid="B13068439">Cabras et al. (2022)</xref>. The new species bears a close resemblance to <tp:taxon-name><tp:taxon-name-part taxon-name-part-type="genus" reg="Metapocyrtus">Metapocyrtus</tp:taxon-name-part> (<tp:taxon-name-part taxon-name-part-type="subgenus" reg="Dolichocephalocyrtus">Dolichocephalocyrtus</tp:taxon-name-part>) <tp:taxon-name-part taxon-name-part-type="species" reg="baulorum">baulorum</tp:taxon-name-part></tp:taxon-name> Cabras, Pajota &amp; Medina, 2022, but can be easily distinguished from the latter, <tp:taxon-name><tp:taxon-name-part taxon-name-part-type="genus" reg="Metapocyrtus">M.</tp:taxon-name-part> (<tp:taxon-name-part taxon-name-part-type="subgenus" reg="Dolichocephalocyrtus">D.</tp:taxon-name-part>) <tp:taxon-name-part taxon-name-part-type="species" reg="baulorum">baulorum</tp:taxon-name-part></tp:taxon-name>, by the following morphological characteristics: <bold>A)</bold> difference in the colour of the integument of the prothorax. <tp:taxon-name><tp:taxon-name-part taxon-name-part-type="genus" reg="Metapocyrtus">M.</tp:taxon-name-part> (<tp:taxon-name-part taxon-name-part-type="subgenus" reg="Dolichocephalocyrtus">D.</tp:taxon-name-part>) <tp:taxon-name-part taxon-name-part-type="species" reg="aliwagwag">aliwagwag</tp:taxon-name-part></tp:taxon-name> Pajota &amp; Cabras sp. nov. bears a black pronotum, while <tp:taxon-name><tp:taxon-name-part taxon-name-part-type="genus" reg="Metapocyrtus">M.</tp:taxon-name-part> (<tp:taxon-name-part taxon-name-part-type="subgenus" reg="Dolichocephalocyrtus">D.</tp:taxon-name-part>) <tp:taxon-name-part taxon-name-part-type="species" reg="baulorum">baulorum</tp:taxon-name-part></tp:taxon-name> exhibits a reddish-brown pronotum; and <bold>B)</bold> the presence of short white setae inside the punctures on the surface of the elytra. In <tp:taxon-name><tp:taxon-name-part taxon-name-part-type="genus" reg="Metapocyrtus">M.</tp:taxon-name-part> (<tp:taxon-name-part taxon-name-part-type="subgenus" reg="Dolichocephalocyrtus">D.</tp:taxon-name-part>) <tp:taxon-name-part taxon-name-part-type="species" reg="baulorum">baulorum</tp:taxon-name-part></tp:taxon-name>, these white setae are consistently present throughout the surface of the elytra, whereas in <tp:taxon-name><tp:taxon-name-part taxon-name-part-type="genus" reg="Metapocyrtus">M.</tp:taxon-name-part> (<tp:taxon-name-part taxon-name-part-type="subgenus" reg="Dolichocephalocyrtus">D.</tp:taxon-name-part>) <tp:taxon-name-part taxon-name-part-type="species" reg="aliwagwag">aliwagwag</tp:taxon-name-part></tp:taxon-name>, the pubescence within the punctures is observed only on the apical declivity near the suture and along the lateral margin of the elytral apex. For the female, <bold>C)</bold> the new species bears a hump-like protuberance at the apical declivity, a character not exhibited by the female <tp:taxon-name><tp:taxon-name-part taxon-name-part-type="genus" reg="Metapocyrtus">M.</tp:taxon-name-part> (<tp:taxon-name-part taxon-name-part-type="subgenus" reg="Dolichocephalocyrtus">D.</tp:taxon-name-part>) <tp:taxon-name-part taxon-name-part-type="species" reg="baulorum">baulorum</tp:taxon-name-part></tp:taxon-name>. Meanwhile, <bold>E)</bold> the erect white setae in the triangular projection at the elytral apex of <tp:taxon-name><tp:taxon-name-part taxon-name-part-type="genus" reg="Metapocyrtus">M.</tp:taxon-name-part> (<tp:taxon-name-part taxon-name-part-type="subgenus" reg="Dolichocephalocyrtus">D.</tp:taxon-name-part>) <tp:taxon-name-part taxon-name-part-type="species" reg="aliwagwag">aliwagwag</tp:taxon-name-part></tp:taxon-name> Pajota &amp; Cabras sp. nov. are less dense than the setation observed in <tp:taxon-name><tp:taxon-name-part taxon-name-part-type="genus" reg="Metapocyrtus">M.</tp:taxon-name-part> (<tp:taxon-name-part taxon-name-part-type="subgenus" reg="Dolichocephalocyrtus">D.</tp:taxon-name-part>) <tp:taxon-name-part taxon-name-part-type="species" reg="baulorum">baulorum</tp:taxon-name-part></tp:taxon-name>. Moreover, the female specimen of <tp:taxon-name><tp:taxon-name-part taxon-name-part-type="genus" reg="Metapocyrtus">M.</tp:taxon-name-part> (<tp:taxon-name-part taxon-name-part-type="subgenus" reg="Dolichocephalocyrtus">D.</tp:taxon-name-part>) <tp:taxon-name-part taxon-name-part-type="species" reg="aliwagwag">aliwagwag</tp:taxon-name-part></tp:taxon-name> Pajota &amp; Cabras sp. nov. also bears a superficial resemblance to the patterns of <tp:taxon-name><tp:taxon-name-part taxon-name-part-type="genus" reg="Metapocyrtus">Metapocyrtus</tp:taxon-name-part> (<tp:taxon-name-part taxon-name-part-type="subgenus" reg="Metapocyrtus">Metapocyrtus</tp:taxon-name-part>) <tp:taxon-name-part taxon-name-part-type="species" reg="subfasciatus">subfasciatus</tp:taxon-name-part> <tp:taxon-name-part taxon-name-part-type="subspecies" reg="variabilis">variabilis</tp:taxon-name-part></tp:taxon-name> Schultze, 1925 (<xref ref-type="bibr" rid="B13068612">Schultze 1925</xref>) from Samar Island, Eastern Visayas, Philippines, but can be easily distinguished by the hump-like protuberance at the apical declivity found in the female individuals of <tp:taxon-name><tp:taxon-name-part taxon-name-part-type="genus" reg="Metapocyrtus">M.</tp:taxon-name-part> (<tp:taxon-name-part taxon-name-part-type="subgenus" reg="Dolichocephalocyrtus">D.</tp:taxon-name-part>) <tp:taxon-name-part taxon-name-part-type="species" reg="aliwagwag">aliwagwag</tp:taxon-name-part></tp:taxon-name> Pajota &amp; Cabras sp. nov., which changes the overall shape of the elytra. Lastly, in males, compared to <tp:taxon-name><tp:taxon-name-part taxon-name-part-type="genus" reg="Metapocyrtus">M.</tp:taxon-name-part> (<tp:taxon-name-part taxon-name-part-type="subgenus" reg="Dolichocephalocyrtus">D.</tp:taxon-name-part>) <tp:taxon-name-part taxon-name-part-type="species" reg="ruficollis">ruficollis</tp:taxon-name-part></tp:taxon-name> Waterhouse, 1842 (<xref ref-type="bibr" rid="B13601626">Waterhouse 1842</xref>, <xref ref-type="bibr" rid="B13068612">Schultze 1925</xref>), <tp:taxon-name><tp:taxon-name-part taxon-name-part-type="genus" reg="Metapocyrtus">M.</tp:taxon-name-part> (<tp:taxon-name-part taxon-name-part-type="subgenus" reg="Dolichocephalocyrtus">D.</tp:taxon-name-part>) <tp:taxon-name-part taxon-name-part-type="species" reg="aliwagwag">aliwagwag</tp:taxon-name-part></tp:taxon-name> Pajota &amp; Cabras sp. nov. has a less distinct mid-line groove in the pronotum due to its coarsely granulated, blackberry-like pronotal surface, contrasting with the punctured surface of <tp:taxon-name><tp:taxon-name-part taxon-name-part-type="genus" reg="Metapocyrtus">M.</tp:taxon-name-part> (<tp:taxon-name-part taxon-name-part-type="subgenus" reg="Dolichocephalocyrtus">D.</tp:taxon-name-part>) <tp:taxon-name-part taxon-name-part-type="species" reg="ruficollis">ruficollis</tp:taxon-name-part></tp:taxon-name> Waterhouse, 1842. Another distinguishing feature between the two species is the presence of a conical projection on the ventral surface of the rostrum, which is only observed in the females of <tp:taxon-name><tp:taxon-name-part taxon-name-part-type="genus" reg="Metapocyrtus">M.</tp:taxon-name-part> (<tp:taxon-name-part taxon-name-part-type="subgenus" reg="Dolichocephalocyrtus">D.</tp:taxon-name-part>) <tp:taxon-name-part taxon-name-part-type="species" reg="ruficollis">ruficollis</tp:taxon-name-part></tp:taxon-name> and is absent in females of both <tp:taxon-name><tp:taxon-name-part taxon-name-part-type="genus" reg="Metapocyrtus">M.</tp:taxon-name-part> (<tp:taxon-name-part taxon-name-part-type="subgenus" reg="Dolichocephalocyrtus">D.</tp:taxon-name-part>) <tp:taxon-name-part taxon-name-part-type="species" reg="aliwagwag">aliwagwag</tp:taxon-name-part></tp:taxon-name> sp. nov. and <tp:taxon-name><tp:taxon-name-part taxon-name-part-type="genus" reg="Metapocyrtus">M.</tp:taxon-name-part> (<tp:taxon-name-part taxon-name-part-type="subgenus" reg="Dolichocephalocyrtus">D.</tp:taxon-name-part>) <tp:taxon-name-part taxon-name-part-type="species" reg="baulorum">baulorum</tp:taxon-name-part></tp:taxon-name>.</p></tp:treatment-sec><tp:treatment-sec sec-type="Etymology"><title>Etymology</title><p>The specific epithet <italic><tp:taxon-name><tp:taxon-name-part taxon-name-part-type="genus" reg="Metapocyrtus"/><tp:taxon-name-part taxon-name-part-type="species" reg="aliwagwag">aliwagwag</tp:taxon-name-part></tp:taxon-name></italic> is a noun in apposition, named after the Aliwagwag Falls. The Falls lie within the APL, where most type specimens, including the holotype, were collected. By naming the species after the Aliwagwag Falls, the authors underscore the ecological and conservation significance of the APL.</p></tp:treatment-sec><tp:treatment-sec sec-type="Distribution"><title>Distribution</title><p>The new species described in this paper is known to occur within the Mt. Pasian-Agtuuganon Mountain complex (Fig. <xref ref-type="fig" rid="F13064646">3</xref>), which spans multiple districts across different municipalities in Davao Oriental and Davao de Oro. The holotype and most paratypes were collected from the APL within the territorial boundaries of Cateel, Davao Oriental, Mindanao, Philippines. Additionally, a separate series of paratypes exhibiting a yellow-coloured scale variation in females was obtained from the territorial boundaries of Barangay Simulao, Boston, Davao Oriental, Mindanao, Philippines.</p></tp:treatment-sec><tp:treatment-sec sec-type="Ecology"><title>Ecology</title><p>The type specimens of <tp:taxon-name><tp:taxon-name-part taxon-name-part-type="genus" reg="Metapocyrtus">Metapocyrtus</tp:taxon-name-part> (<tp:taxon-name-part taxon-name-part-type="subgenus" reg="Dolichocephalocyrtus">D.</tp:taxon-name-part>) <tp:taxon-name-part taxon-name-part-type="species" reg="aliwagwag">aliwagwag</tp:taxon-name-part></tp:taxon-name> sp. nov. were collected from the leaves of several plants, including <italic><tp:taxon-name><tp:taxon-name-part taxon-name-part-type="genus" reg="Leucosyke">Leucosyke</tp:taxon-name-part> <tp:taxon-name-part taxon-name-part-type="species" reg="capitellata">capitellata</tp:taxon-name-part></tp:taxon-name></italic> (Poir.) Wedd. (<tp:taxon-name><tp:taxon-name-part taxon-name-part-type="family">Urticaceae</tp:taxon-name-part></tp:taxon-name>), <italic><tp:taxon-name><tp:taxon-name-part taxon-name-part-type="genus" reg="Ficus">Ficus</tp:taxon-name-part> <tp:taxon-name-part taxon-name-part-type="species" reg="minahassae">minahassae</tp:taxon-name-part></tp:taxon-name></italic> (Teijsm. and de Vr.) Miq. (<tp:taxon-name><tp:taxon-name-part taxon-name-part-type="family">Moraceae</tp:taxon-name-part></tp:taxon-name>), <italic><tp:taxon-name><tp:taxon-name-part taxon-name-part-type="genus" reg="Chromolaena">Chromolaena</tp:taxon-name-part> <tp:taxon-name-part taxon-name-part-type="species" reg="odorata">odorata</tp:taxon-name-part></tp:taxon-name></italic> (L.) R.M. King and H. Rob. (<tp:taxon-name><tp:taxon-name-part taxon-name-part-type="family">Asteraceae</tp:taxon-name-part></tp:taxon-name>), <italic>Premna cumingiana Schauer</italic> (<tp:taxon-name><tp:taxon-name-part taxon-name-part-type="family">Lamiaceae</tp:taxon-name-part></tp:taxon-name>), <italic><tp:taxon-name><tp:taxon-name-part taxon-name-part-type="genus" reg="Homalanthus">Homalanthus</tp:taxon-name-part> <tp:taxon-name-part taxon-name-part-type="species" reg="macradenius">macradenius</tp:taxon-name-part></tp:taxon-name></italic> Pax and K. Hoffm. (<tp:taxon-name><tp:taxon-name-part taxon-name-part-type="family">Euphorbiaceae</tp:taxon-name-part></tp:taxon-name>), <tp:taxon-name><tp:taxon-name-part taxon-name-part-type="genus" reg="Ficus">Ficus</tp:taxon-name-part> <tp:taxon-name-part taxon-name-part-type="species" reg="botryocarpa">botryocarpa</tp:taxon-name-part> <tp:taxon-name-part taxon-name-part-type="authority">Miq.</tp:taxon-name-part> <tp:taxon-name-part taxon-name-part-type="infraspecific-rank">var.</tp:taxon-name-part> <tp:taxon-name-part taxon-name-part-type="variety" reg="botryocarpa">botryocarpa</tp:taxon-name-part></tp:taxon-name> (<tp:taxon-name><tp:taxon-name-part taxon-name-part-type="family">Moraceae</tp:taxon-name-part></tp:taxon-name>), <italic><tp:taxon-name><tp:taxon-name-part taxon-name-part-type="genus" reg="Piper">Piper</tp:taxon-name-part> <tp:taxon-name-part taxon-name-part-type="species" reg="aduncum">aduncum</tp:taxon-name-part></tp:taxon-name></italic> L. (<tp:taxon-name><tp:taxon-name-part taxon-name-part-type="family">Piperaceae</tp:taxon-name-part></tp:taxon-name>), <italic><tp:taxon-name><tp:taxon-name-part taxon-name-part-type="genus" reg="Ficus">Ficus</tp:taxon-name-part> <tp:taxon-name-part taxon-name-part-type="species" reg="odorata">odorata</tp:taxon-name-part></tp:taxon-name></italic> (Blanco) Merr.(<tp:taxon-name><tp:taxon-name-part taxon-name-part-type="family">Moraceae</tp:taxon-name-part></tp:taxon-name>) and <italic><tp:taxon-name><tp:taxon-name-part taxon-name-part-type="genus" reg="Cypholophus">Cypholophus</tp:taxon-name-part> <tp:taxon-name-part taxon-name-part-type="species" reg="moluccanus">moluccanus</tp:taxon-name-part></tp:taxon-name></italic> (<tp:taxon-name><tp:taxon-name-part taxon-name-part-type="family">Urticaceae</tp:taxon-name-part></tp:taxon-name>) (Fig. <xref ref-type="fig" rid="F13064648">4</xref>). Most of the abovementioned plant species associated with <tp:taxon-name><tp:taxon-name-part taxon-name-part-type="genus" reg="Metapocyrtus">M.</tp:taxon-name-part> (<tp:taxon-name-part taxon-name-part-type="subgenus" reg="Dolichocephalocyrtus">D.</tp:taxon-name-part>) <tp:taxon-name-part taxon-name-part-type="species" reg="aliwagwag">aliwagwag</tp:taxon-name-part></tp:taxon-name> Pajota &amp; Cabras sp. nov. are known to be pioneering native tree species, with <italic><tp:taxon-name><tp:taxon-name-part taxon-name-part-type="genus" reg="Chromolaena">Chromolaena</tp:taxon-name-part> <tp:taxon-name-part taxon-name-part-type="species" reg="odorata">odorata</tp:taxon-name-part></tp:taxon-name></italic>, an exotic plant species, being an exception.</p><p>Given the composition of these plant species, the ecosystem in which <tp:taxon-name><tp:taxon-name-part taxon-name-part-type="genus" reg="Metapocyrtus">M.</tp:taxon-name-part> (<tp:taxon-name-part taxon-name-part-type="subgenus" reg="Dolichocephalocyrtus">D.</tp:taxon-name-part>) <tp:taxon-name-part taxon-name-part-type="species" reg="aliwagwag">aliwagwag</tp:taxon-name-part></tp:taxon-name> Pajota &amp; Cabras sp. nov. was collected appears to be undergoing secondary succession, transitioning towards a climax stage. This process was likely triggered by the destruction caused by Typhoon Pablo in 2012, severely impacting the entire Davao Oriental Region, including the Aliwagwag Protected Landscape (APL). The species was collected at an elevation range of 600–700 m above sea level (m a.s.l.), considered moderate, but vulnerable to typhoon impacts. The collection site lies within a transition zone between the multiple-use zone and the strictly protected zone, where perennial crops and pristine forests co-exist. Regarding the proximity to water sources, <tp:taxon-name><tp:taxon-name-part taxon-name-part-type="genus" reg="Metapocyrtus">M.</tp:taxon-name-part> (<tp:taxon-name-part taxon-name-part-type="subgenus" reg="Dolichocephalocyrtus">D.</tp:taxon-name-part>) <tp:taxon-name-part taxon-name-part-type="species" reg="aliwagwag">aliwagwag</tp:taxon-name-part></tp:taxon-name> Pajota &amp; Cabras sp. nov. was found approximately 300–500 m from the nearest creek. Regarding vegetation cover, the species was collected under a canopy cover ranging from 60% to 80%, allowing sufficient sunlight penetration. This observation supports the findings of <xref ref-type="bibr" rid="B13068488">Cabras et al. (2021c)</xref>, who noted that species of <italic><tp:taxon-name><tp:taxon-name-part taxon-name-part-type="genus" reg="Metapocyrtus">Metapocyrtus</tp:taxon-name-part></tp:taxon-name></italic> are often found along trails and ridges that are partially or fully exposed to sunlight. The sustained protection, management and conservation of the APL are critical to the hidden diversity of jewel weevils.</p></tp:treatment-sec><tp:treatment-sec sec-type="Sympatric Convergence of Patterns"><title>Sympatric Convergence of Patterns</title><p>Mimicry in the tribe <tp:taxon-name><tp:taxon-name-part taxon-name-part-type="tribe">Pachyrhynchini</tp:taxon-name-part></tp:taxon-name> has been recorded as early as 1889, with Wallace followed by Schultze in the 1900s; they documented mimicry complexes involving the said tribe and other beetles from the family <tp:taxon-name><tp:taxon-name-part taxon-name-part-type="family">Cerambycidae</tp:taxon-name-part></tp:taxon-name> (<xref ref-type="bibr" rid="B13068569">Wallace 1889</xref>, <xref ref-type="bibr" rid="B13068560">Schultze 1923</xref>, <xref ref-type="bibr" rid="B13068612">Schultze 1925</xref>). Apart from their rigid bodies, which act as their primary defence mechanism, Pachyrhynchine weevils, especially those in the genus <italic><tp:taxon-name><tp:taxon-name-part taxon-name-part-type="genus" reg="Pachyrhynchus">Pachyrhynchus</tp:taxon-name-part></tp:taxon-name></italic>, have evolved stunning colouration and ornamentation on their exoskeletons. These vibrant patterns not only render them strikingly beautiful, but also serve as an aposematic signal deterring their predators, by displaying their unpalatability through their bright colouration (<xref ref-type="bibr" rid="B13242755">Tseng et al. 2014</xref>, <xref ref-type="bibr" rid="B13242765">Wang et al. 2018</xref>, <xref ref-type="bibr" rid="B13068452">Agbas et al. 2024</xref>). In Mindanao, one of the fascinating mimicries in the tribe was recorded in the papers of Cabras et al. (<xref ref-type="bibr" rid="B13242728">Cabras et al. 2018</xref>, <xref ref-type="bibr" rid="B13242737">Cabras et al. 2021b</xref>, <xref ref-type="bibr" rid="B13068488">Cabras et al. 2021c</xref>), a mimicry complex amongst the species <italic><tp:taxon-name><tp:taxon-name-part taxon-name-part-type="genus" reg="Doliops">Doliops</tp:taxon-name-part> <tp:taxon-name-part taxon-name-part-type="species" reg="daugavpilsi">daugavpilsi</tp:taxon-name-part></tp:taxon-name></italic> Barsevskis, 2014; <italic><tp:taxon-name><tp:taxon-name-part taxon-name-part-type="genus" reg="Pachyrhynchus">Pachyrhynchus</tp:taxon-name-part> <tp:taxon-name-part taxon-name-part-type="species" reg="tikoi">tikoi</tp:taxon-name-part></tp:taxon-name></italic> Rukmane, 2016; <italic><tp:taxon-name><tp:taxon-name-part taxon-name-part-type="genus" reg="Metapocyrtus">Metapocyrtus</tp:taxon-name-part> <tp:taxon-name-part taxon-name-part-type="species" reg="pseudahirakui">pseudahirakui</tp:taxon-name-part></tp:taxon-name></italic> Cabras &amp; Medina, 2021; and <tp:taxon-name><tp:taxon-name-part taxon-name-part-type="genus" reg="Metapocyrtus">Metapocyrtus</tp:taxon-name-part> (<tp:taxon-name-part taxon-name-part-type="subgenus" reg="Orthocyrtus">Orthocyrtus</tp:taxon-name-part>) <tp:taxon-name-part taxon-name-part-type="species" reg="hirakui">hirakui</tp:taxon-name-part></tp:taxon-name> Cabras, Medina &amp; Bollino, 2021, where their elytral patterns display longitudinal lines which are observed to be mimetic.</p><p>Another recently-documented example was recorded in the paper of <xref ref-type="bibr" rid="B13068515">Obrial et al. (2024)</xref>, where an interspecific mimicry complex was discovered in Mt. Candalaga, Maragusan, Davao de Oro, between the species of the genus <italic><tp:taxon-name><tp:taxon-name-part taxon-name-part-type="genus" reg="Metapocyrtus">Metapocyrtus</tp:taxon-name-part></tp:taxon-name></italic>, a weevil from the tribe <tp:taxon-name><tp:taxon-name-part taxon-name-part-type="tribe">Celeuthetini</tp:taxon-name-part></tp:taxon-name> and a leaf beetle (<tp:taxon-name><tp:taxon-name-part taxon-name-part-type="family">Chrysomelidae</tp:taxon-name-part></tp:taxon-name>), characterised by the brick-red and all-black colouration on their exoskeletons. On a similar note, a previous study conducted by <xref ref-type="bibr" rid="B13068488">Cabras et al. (2021c)</xref> also recorded a mimicry complex on the same mountain amongst several species of <tp:taxon-name><tp:taxon-name-part taxon-name-part-type="tribe">Pachyrhynchini</tp:taxon-name-part></tp:taxon-name> weevils from two genera (<italic><tp:taxon-name><tp:taxon-name-part taxon-name-part-type="genus" reg="Metapocyrtus">Metapocyrtus</tp:taxon-name-part></tp:taxon-name></italic> and <italic><tp:taxon-name><tp:taxon-name-part taxon-name-part-type="genus" reg="Pachyrhynchus">Pachyrhynchus</tp:taxon-name-part></tp:taxon-name></italic>), displaying similar patterns of three scaly bands on the elytra. This finding was further observed by <xref ref-type="bibr" rid="B13068452">Agbas et al. (2024)</xref>, who added two new species to the said mimicry complex. In this paper, four species of the genus <italic><tp:taxon-name><tp:taxon-name-part taxon-name-part-type="genus" reg="Metapocyrtus">Metapocyrtus</tp:taxon-name-part></tp:taxon-name></italic>, under three different subgenera, were found to exhibit closely-similar external patterns, presumed to be mimetic in nature. These shared features are primarily defined by conspicuous circular to subcircular scaly blotches on the pronotum and elytra, as shown in Fig. <xref ref-type="fig" rid="F13282035">5</xref>. This proposed mimicry complex represents the first recorded instance in Davao Oriental and involves <tp:taxon-name><tp:taxon-name-part taxon-name-part-type="genus" reg="Metapocyrtus">Metapocyrtus</tp:taxon-name-part> (<tp:taxon-name-part taxon-name-part-type="subgenus" reg="Dolichocephalocyrtus">Dolichocephalocyrtus</tp:taxon-name-part>) <tp:taxon-name-part taxon-name-part-type="species" reg="aliwagwag">aliwagwag</tp:taxon-name-part></tp:taxon-name> Pajota &amp; Cabras sp. nov.; <italic><tp:taxon-name><tp:taxon-name-part taxon-name-part-type="genus" reg="Metapocyrtus">Metapocyrtus</tp:taxon-name-part></tp:taxon-name></italic> sp. 1; <italic><tp:taxon-name><tp:taxon-name-part taxon-name-part-type="genus" reg="Metapocyrtus">Metapocyrtus</tp:taxon-name-part></tp:taxon-name></italic> sp. 2 and <tp:taxon-name><tp:taxon-name-part taxon-name-part-type="genus" reg="Metapocyrtus">Metapocyrtus</tp:taxon-name-part> (<tp:taxon-name-part taxon-name-part-type="subgenus" reg="Sphenomorphoidea">Sphenomorphoidea</tp:taxon-name-part>)</tp:taxon-name> sp. To better understand the evolutionary significance and the underlying mechanisms of this mimicry phenomenon, additional morphological and molecular studies are recommended.</p></tp:treatment-sec><tp:treatment-sec sec-type="Variation of Scales Amongst Individuals"><title>Variation of Scales Amongst Individuals</title><p>The variation in scale colouration and even the presence or absence of scaly markings amongst individuals were notably observed amongst the specimens in the type series of <tp:taxon-name><tp:taxon-name-part taxon-name-part-type="genus" reg="Metapocyrtus">M.</tp:taxon-name-part> (<tp:taxon-name-part taxon-name-part-type="subgenus" reg="Dolichocephalocyrtus">D.</tp:taxon-name-part>) <tp:taxon-name-part taxon-name-part-type="species" reg="aliwagwag">aliwagwag</tp:taxon-name-part></tp:taxon-name> Pajota &amp; Cabras sp. nov. Most specimens collected at the APL exhibit iridescent blue scaly markings (Fig. <xref ref-type="fig" rid="F13282083">6</xref><xref ref-type="fig" rid="F13282088">a</xref>), while some individuals were observed to be completely scaleless (Fig. <xref ref-type="fig" rid="F13282083">6</xref><xref ref-type="fig" rid="F13282089">b</xref>). In contrast, the second series of type specimens collected from Barangay Simulao, Boston, displays a distinctive range of iridescent scaly markings, ranging from green to yellow-green scales (Fig. <xref ref-type="fig" rid="F13282083">6</xref><xref ref-type="fig" rid="F13282090">c</xref>).</p></tp:treatment-sec><tp:treatment-sec><!--Section generated to contain objects referenced in tp:taxon-treatment.--><fig id="F13064640" position="float" orientation="portrait"><object-id xmlns:xlink="http://www.w3.org/1999/xlink" content-type="arpha" xlink:type="simple">C088D08E-41C5-569F-935F-9C15A20E6329</object-id><object-id xmlns:xlink="http://www.w3.org/1999/xlink" content-type="doi" xlink:type="simple">10.3897/BDJ.13.e163127.figure6d</object-id><label>Figure 1.</label><caption><p>Habitus of <tp:taxon-name><tp:taxon-name-part taxon-name-part-type="genus" reg="Metapocyrtus">M.</tp:taxon-name-part> (<tp:taxon-name-part taxon-name-part-type="subgenus" reg="Dolichocephalocyrtus">D.</tp:taxon-name-part>) <tp:taxon-name-part taxon-name-part-type="species" reg="aliwagwag">aliwagwag</tp:taxon-name-part></tp:taxon-name> Pajota &amp; Cabras sp. nov.: <bold>A</bold> Male, dorsal view; <bold>B</bold> idem, lateral view; <bold>C</bold> idem, ventral view; <bold>D</bold> Female, dorsal view; <bold>E</bold> idem, lateral view; <bold>F</bold> idem, ventral view.</p></caption><graphic xmlns:xlink="http://www.w3.org/1999/xlink" xlink:href="bdj-13-e163127-g001.png" position="float" id="oo_1339345.png" orientation="portrait" xlink:type="simple"><uri content-type="original_file" xlink:type="simple">https://binary.pensoft.net/fig/1339345</uri></graphic></fig><fig id="F13064642" position="float" orientation="portrait"><object-id xmlns:xlink="http://www.w3.org/1999/xlink" content-type="arpha" xlink:type="simple">71686653-93AF-526F-8788-7860C267DA44</object-id><label>Figure 2.</label><caption><p>Male genitalia of <tp:taxon-name><tp:taxon-name-part taxon-name-part-type="genus" reg="Metapocyrtus">M.</tp:taxon-name-part> (<tp:taxon-name-part taxon-name-part-type="subgenus" reg="Dolichocephalocyrtus">D.</tp:taxon-name-part>) <tp:taxon-name-part taxon-name-part-type="species" reg="aliwagwag">aliwagwag</tp:taxon-name-part></tp:taxon-name> Pajota &amp; Cabras sp. nov.: <bold>A</bold> Aedeagus in dorsal view; <bold>B</bold> idem in lateral view; <bold>C</bold> sternite IX in dorsal view.</p></caption><graphic xmlns:xlink="http://www.w3.org/1999/xlink" xlink:href="bdj-13-e163127-g002.png" position="float" id="oo_1339346.png" orientation="portrait" xlink:type="simple"><uri content-type="original_file" xlink:type="simple">https://binary.pensoft.net/fig/1339346</uri></graphic></fig><fig id="F13064646" position="float" orientation="portrait"><object-id xmlns:xlink="http://www.w3.org/1999/xlink" content-type="arpha" xlink:type="simple">A3C3BA44-003D-5C88-A83B-11FCFD4D4461</object-id><object-id xmlns:xlink="http://www.w3.org/1999/xlink" content-type="doi" xlink:type="simple">10.3897/BDJ.13.e163127.figure2</object-id><label>Figure 3.</label><caption><p>Distribution map of <tp:taxon-name><tp:taxon-name-part taxon-name-part-type="genus" reg="Metapocyrtus">M.</tp:taxon-name-part> (<tp:taxon-name-part taxon-name-part-type="subgenus" reg="Dolichocephalocyrtus">D.</tp:taxon-name-part>) <tp:taxon-name-part taxon-name-part-type="species" reg="aliwagwag">aliwagwag</tp:taxon-name-part></tp:taxon-name> Pajota &amp; Cabras sp. nov. at the Mt. Pasian – Agtuuganon Key Conservation Area, Davao Region, Philippines.</p></caption><graphic xmlns:xlink="http://www.w3.org/1999/xlink" xlink:href="bdj-13-e163127-g003.png" position="float" id="oo_1443859.png" orientation="portrait" xlink:type="simple"><uri content-type="original_file" xlink:type="simple">https://binary.pensoft.net/fig/1443859</uri></graphic></fig><fig id="F13064648" position="float" orientation="portrait"><object-id xmlns:xlink="http://www.w3.org/1999/xlink" content-type="arpha" xlink:type="simple">161F47C4-DBEA-5361-A9DE-7FCDF29BDC77</object-id><object-id xmlns:xlink="http://www.w3.org/1999/xlink" content-type="doi" xlink:type="simple">10.3897/BDJ.13.e163127.figure6a</object-id><label>Figure 4.</label><caption><p><bold>A</bold> Habitat of <tp:taxon-name><tp:taxon-name-part taxon-name-part-type="genus" reg="Metapocyrtus">M.</tp:taxon-name-part> (<tp:taxon-name-part taxon-name-part-type="subgenus" reg="Dolichocephalocyrtus">D.</tp:taxon-name-part>) <tp:taxon-name-part taxon-name-part-type="species" reg="aliwagwag">aliwagwag</tp:taxon-name-part></tp:taxon-name> sp. nov. in the Aliwagwag Protected Landscape, Cateel, Davao Oriental, Philippines; <bold>B-D</bold> Species of plants associated with <tp:taxon-name><tp:taxon-name-part taxon-name-part-type="genus" reg="Metapocyrtus">M.</tp:taxon-name-part> (<tp:taxon-name-part taxon-name-part-type="subgenus" reg="Dolichocephalocyrtus">D.</tp:taxon-name-part>) <tp:taxon-name-part taxon-name-part-type="species" reg="aliwagwag">aliwagwag</tp:taxon-name-part></tp:taxon-name> Pajota &amp; Cabras sp. nov.; <bold>B</bold> <italic><tp:taxon-name><tp:taxon-name-part taxon-name-part-type="genus" reg="Chromolaena">Chromolaena</tp:taxon-name-part> <tp:taxon-name-part taxon-name-part-type="species" reg="odorata">odorata</tp:taxon-name-part></tp:taxon-name></italic>; <bold>C</bold>. <italic><tp:taxon-name><tp:taxon-name-part taxon-name-part-type="genus" reg="Cypholophus">Cypholophus</tp:taxon-name-part> <tp:taxon-name-part taxon-name-part-type="species" reg="moluccanus">moluccanus</tp:taxon-name-part></tp:taxon-name></italic>; <bold>D</bold> <tp:taxon-name><tp:taxon-name-part taxon-name-part-type="genus" reg="Ficus">Ficus</tp:taxon-name-part> <tp:taxon-name-part taxon-name-part-type="species" reg="botryocarpa">botryocarpa</tp:taxon-name-part> <tp:taxon-name-part taxon-name-part-type="infraspecific-rank">var.</tp:taxon-name-part> <tp:taxon-name-part taxon-name-part-type="variety" reg="botryocarpa">botryocarpa</tp:taxon-name-part></tp:taxon-name>.</p></caption><graphic xmlns:xlink="http://www.w3.org/1999/xlink" xlink:href="bdj-13-e163127-g004.png" position="float" id="oo_1339356.png" orientation="portrait" xlink:type="simple"><uri content-type="original_file" xlink:type="simple">https://binary.pensoft.net/fig/1339356</uri></graphic></fig><fig-group id="F13282035" position="float" orientation="portrait"><caption><p>Species associated with the first proposed mimicry complex within the genus <italic><tp:taxon-name><tp:taxon-name-part taxon-name-part-type="genus" reg="Metapocyrtus">Metapocyrtus</tp:taxon-name-part></tp:taxon-name></italic> from Davao Oriental:</p></caption><fig id="F13282040" position="float" orientation="portrait"><object-id xmlns:xlink="http://www.w3.org/1999/xlink" content-type="arpha" xlink:type="simple">2BC4AD81-682A-524A-B7F4-DEE0ADFE382C</object-id><object-id xmlns:xlink="http://www.w3.org/1999/xlink" content-type="doi" xlink:type="simple">10.3897/BDJ.13.e163127.figure5a</object-id><label>Figure 5a.</label><caption><p><italic><tp:taxon-name><tp:taxon-name-part taxon-name-part-type="genus" reg="Metapocyrtus">Metapocyrtus</tp:taxon-name-part></tp:taxon-name></italic> sp. 1;</p></caption><graphic xmlns:xlink="http://www.w3.org/1999/xlink" xlink:href="bdj-13-e163127-g005_a.jpg" xlink:type="simple" position="float" orientation="portrait" id="oo_1356481.jpg"><uri content-type="original_file" xlink:type="simple">https://binary.pensoft.net/fig/1356481</uri></graphic></fig><fig id="F13282041" position="float" orientation="portrait"><object-id xmlns:xlink="http://www.w3.org/1999/xlink" content-type="arpha" xlink:type="simple">8B12C7FC-C7FD-5B87-9EB4-04EECD194795</object-id><object-id xmlns:xlink="http://www.w3.org/1999/xlink" content-type="doi" xlink:type="simple">10.3897/BDJ.13.e163127.figure5b</object-id><label>Figure 5b.</label><caption><p><italic><tp:taxon-name><tp:taxon-name-part taxon-name-part-type="genus" reg="Metapocyrtus">Metapocyrtus</tp:taxon-name-part></tp:taxon-name></italic> sp. 2;</p></caption><graphic xmlns:xlink="http://www.w3.org/1999/xlink" xlink:href="bdj-13-e163127-g005_b.jpg" xlink:type="simple" position="float" orientation="portrait" id="oo_1356480.jpg"><uri content-type="original_file" xlink:type="simple">https://binary.pensoft.net/fig/1356480</uri></graphic></fig><fig id="F13282042" position="float" orientation="portrait"><object-id xmlns:xlink="http://www.w3.org/1999/xlink" content-type="arpha" xlink:type="simple">69F3060F-F2C0-5DD3-8CC0-CEC78F162336</object-id><object-id xmlns:xlink="http://www.w3.org/1999/xlink" content-type="doi" xlink:type="simple">10.3897/BDJ.13.e163127.figure5c</object-id><label>Figure 5c.</label><caption><p><tp:taxon-name><tp:taxon-name-part taxon-name-part-type="genus" reg="Metapocyrtus">Metapocyrtus</tp:taxon-name-part> (<tp:taxon-name-part taxon-name-part-type="subgenus" reg="Dolichocephalocyrtus">Dolichocephalocyrtus</tp:taxon-name-part>) <tp:taxon-name-part taxon-name-part-type="species" reg="aliwagwag">aliwagwag</tp:taxon-name-part></tp:taxon-name> Pajota &amp; Cabras sp. nov. (Yellow morph, collected from Brgy. Simulao, Boston);</p></caption><graphic xmlns:xlink="http://www.w3.org/1999/xlink" xlink:href="bdj-13-e163127-g005_c.jpg" xlink:type="simple" position="float" orientation="portrait" id="oo_1356482.jpg"><uri content-type="original_file" xlink:type="simple">https://binary.pensoft.net/fig/1356482</uri></graphic></fig><fig id="F13282043" position="float" orientation="portrait"><object-id xmlns:xlink="http://www.w3.org/1999/xlink" content-type="arpha" xlink:type="simple">59641435-CB6C-575E-912F-040D897DA816</object-id><object-id xmlns:xlink="http://www.w3.org/1999/xlink" content-type="doi" xlink:type="simple">10.3897/BDJ.13.e163127.figure5d</object-id><label>Figure 5d.</label><caption><p><tp:taxon-name><tp:taxon-name-part taxon-name-part-type="genus" reg="Metapocyrtus">Metapocyrtus</tp:taxon-name-part> (<tp:taxon-name-part taxon-name-part-type="subgenus" reg="Sphenomorphoidea">Sphenomorphoidea</tp:taxon-name-part>)</tp:taxon-name> sp.</p></caption><graphic xmlns:xlink="http://www.w3.org/1999/xlink" xlink:href="bdj-13-e163127-g005_d.jpg" xlink:type="simple" position="float" orientation="portrait" id="oo_1356483.jpg"><uri content-type="original_file" xlink:type="simple">https://binary.pensoft.net/fig/1356483</uri></graphic></fig></fig-group><fig-group id="F13282083" position="float" orientation="portrait"><caption><p>Scale variation amongst individuals of <tp:taxon-name><tp:taxon-name-part taxon-name-part-type="genus" reg="Metapocyrtus">Metapocyrtus</tp:taxon-name-part> (<tp:taxon-name-part taxon-name-part-type="subgenus" reg="Dolichocephalocyrtus">Dolichocephalocyrtus</tp:taxon-name-part>) <tp:taxon-name-part taxon-name-part-type="species" reg="aliwagwag">aliwagwag</tp:taxon-name-part></tp:taxon-name> Pajota &amp; Cabras, 2025 sp. nov. (a-c) and its closest congeners (d–f):</p></caption><fig id="F13282088" position="float" orientation="portrait"><object-id xmlns:xlink="http://www.w3.org/1999/xlink" content-type="arpha" xlink:type="simple">75FA53D8-AA65-5F12-A86D-C7A124AF6691</object-id><object-id xmlns:xlink="http://www.w3.org/1999/xlink" content-type="doi" xlink:type="simple">10.3897/BDJ.13.e163127.figure6a</object-id><label>Figure 6a.</label><caption><p><tp:taxon-name><tp:taxon-name-part taxon-name-part-type="genus" reg="Metapocyrtus">M.</tp:taxon-name-part> (<tp:taxon-name-part taxon-name-part-type="subgenus" reg="Dolichocephalocyrtus">D.</tp:taxon-name-part>) <tp:taxon-name-part taxon-name-part-type="species" reg="aliwagwag">aliwagwag</tp:taxon-name-part></tp:taxon-name> sp. nov. ♂ (Holotype);</p></caption><graphic xmlns:xlink="http://www.w3.org/1999/xlink" xlink:href="bdj-13-e163127-g006_a.png" xlink:type="simple" position="float" orientation="portrait" id="oo_1356538.png"><uri content-type="original_file" xlink:type="simple">https://binary.pensoft.net/fig/1356538</uri></graphic></fig><fig id="F13282089" position="float" orientation="portrait"><object-id xmlns:xlink="http://www.w3.org/1999/xlink" content-type="arpha" xlink:type="simple">DA66A441-1D6B-5C9B-8231-02B0F2D0E292</object-id><object-id xmlns:xlink="http://www.w3.org/1999/xlink" content-type="doi" xlink:type="simple">10.3897/BDJ.13.e163127.figure6b</object-id><label>Figure 6b.</label><caption><p><tp:taxon-name><tp:taxon-name-part taxon-name-part-type="genus" reg="Metapocyrtus">M.</tp:taxon-name-part> (<tp:taxon-name-part taxon-name-part-type="subgenus" reg="Dolichocephalocyrtus">D.</tp:taxon-name-part>) <tp:taxon-name-part taxon-name-part-type="species" reg="aliwagwag">aliwagwag</tp:taxon-name-part></tp:taxon-name> sp. nov. ♂ (Paratype; collected from the APL);</p></caption><graphic xmlns:xlink="http://www.w3.org/1999/xlink" xlink:href="bdj-13-e163127-g006_b.png" xlink:type="simple" position="float" orientation="portrait" id="oo_1356522.png"><uri content-type="original_file" xlink:type="simple">https://binary.pensoft.net/fig/1356522</uri></graphic></fig><fig id="F13282090" position="float" orientation="portrait"><object-id xmlns:xlink="http://www.w3.org/1999/xlink" content-type="arpha" xlink:type="simple">A0560F6C-F691-51C0-A1D7-F4D7467C40BD</object-id><object-id xmlns:xlink="http://www.w3.org/1999/xlink" content-type="doi" xlink:type="simple">10.3897/BDJ.13.e163127.figure6c</object-id><label>Figure 6c.</label><caption><p><tp:taxon-name><tp:taxon-name-part taxon-name-part-type="genus" reg="Metapocyrtus">M.</tp:taxon-name-part> (<tp:taxon-name-part taxon-name-part-type="subgenus" reg="Dolichocephalocyrtus">D.</tp:taxon-name-part>) <tp:taxon-name-part taxon-name-part-type="species" reg="aliwagwag">aliwagwag</tp:taxon-name-part></tp:taxon-name> sp. nov. ♀ (Paratype; collected from Brgy. Simulao, Boston);</p></caption><graphic xmlns:xlink="http://www.w3.org/1999/xlink" xlink:href="bdj-13-e163127-g006_c.jpg" xlink:type="simple" position="float" orientation="portrait" id="oo_1356523.jpg"><uri content-type="original_file" xlink:type="simple">https://binary.pensoft.net/fig/1356523</uri></graphic></fig><fig id="F13282091" position="float" orientation="portrait"><object-id xmlns:xlink="http://www.w3.org/1999/xlink" content-type="arpha" xlink:type="simple">ED6BB0FD-A76D-59B5-A79F-FD022E7E71CB</object-id><object-id xmlns:xlink="http://www.w3.org/1999/xlink" content-type="doi" xlink:type="simple">10.3897/BDJ.13.e163127.figure6d</object-id><label>Figure 6d.</label><caption><p><tp:taxon-name><tp:taxon-name-part taxon-name-part-type="genus" reg="Metapocyrtus">M.</tp:taxon-name-part> (<tp:taxon-name-part taxon-name-part-type="subgenus" reg="Dolichocephalocyrtus">D.</tp:taxon-name-part>) <tp:taxon-name-part taxon-name-part-type="species" reg="baulorum">baulorum</tp:taxon-name-part></tp:taxon-name> Cabras, Pajota and Medina, 2022 ♀;</p></caption><graphic xmlns:xlink="http://www.w3.org/1999/xlink" xlink:href="bdj-13-e163127-g006_d.png" xlink:type="simple" position="float" orientation="portrait" id="oo_1356524.png"><uri content-type="original_file" xlink:type="simple">https://binary.pensoft.net/fig/1356524</uri></graphic></fig><fig id="F13282092" position="float" orientation="portrait"><object-id xmlns:xlink="http://www.w3.org/1999/xlink" content-type="arpha" xlink:type="simple">98251273-01F7-5A4B-A918-A0A62D22141C</object-id><object-id xmlns:xlink="http://www.w3.org/1999/xlink" content-type="doi" xlink:type="simple">10.3897/BDJ.13.e163127.figure6e</object-id><label>Figure 6e.</label><caption><p><tp:taxon-name><tp:taxon-name-part taxon-name-part-type="genus" reg="Metapocyrtus">M.</tp:taxon-name-part> (<tp:taxon-name-part taxon-name-part-type="subgenus" reg="Dolichocephalocyrtus">D.</tp:taxon-name-part>) <tp:taxon-name-part taxon-name-part-type="species" reg="ruficollis">ruficollis</tp:taxon-name-part></tp:taxon-name> Waterhouse, 1842 ♂;</p></caption><graphic xmlns:xlink="http://www.w3.org/1999/xlink" xlink:href="bdj-13-e163127-g006_e.png" xlink:type="simple" position="float" orientation="portrait" id="oo_1356528.png"><uri content-type="original_file" xlink:type="simple">https://binary.pensoft.net/fig/1356528</uri></graphic></fig><fig id="F13282093" position="float" orientation="portrait"><object-id xmlns:xlink="http://www.w3.org/1999/xlink" content-type="arpha" xlink:type="simple">3098D65B-CEBB-5D92-89A6-A55B3A1DC025</object-id><object-id xmlns:xlink="http://www.w3.org/1999/xlink" content-type="doi" xlink:type="simple">10.3897/BDJ.13.e163127.figure6f</object-id><label>Figure 6f.</label><caption><p><tp:taxon-name><tp:taxon-name-part taxon-name-part-type="genus" reg="Metapocyrtus">M.</tp:taxon-name-part> (<tp:taxon-name-part taxon-name-part-type="subgenus" reg="Metapocyrtus">M.</tp:taxon-name-part>) <tp:taxon-name-part taxon-name-part-type="species" reg="subfasciatus">subfasciatus</tp:taxon-name-part> <tp:taxon-name-part taxon-name-part-type="subspecies" reg="variabilis">variabilis</tp:taxon-name-part></tp:taxon-name> s. str. Schultze, 1925 ♀.</p></caption><graphic xmlns:xlink="http://www.w3.org/1999/xlink" xlink:href="bdj-13-e163127-g006_f.png" xlink:type="simple" position="float" orientation="portrait" id="oo_1356525.png"><uri content-type="original_file" xlink:type="simple">https://binary.pensoft.net/fig/1356525</uri></graphic></fig></fig-group><fig id="F13282088" position="float" orientation="portrait"><object-id xmlns:xlink="http://www.w3.org/1999/xlink" content-type="arpha" xlink:type="simple">75FA53D8-AA65-5F12-A86D-C7A124AF6691</object-id><object-id xmlns:xlink="http://www.w3.org/1999/xlink" content-type="doi" xlink:type="simple">10.3897/BDJ.13.e163127.figure6a</object-id><label>Figure 6a.</label><caption><p><tp:taxon-name><tp:taxon-name-part taxon-name-part-type="genus" reg="Metapocyrtus">M.</tp:taxon-name-part> (<tp:taxon-name-part taxon-name-part-type="subgenus" reg="Dolichocephalocyrtus">D.</tp:taxon-name-part>) <tp:taxon-name-part taxon-name-part-type="species" reg="aliwagwag">aliwagwag</tp:taxon-name-part></tp:taxon-name> sp. nov. ♂ (Holotype);</p></caption><graphic xmlns:xlink="http://www.w3.org/1999/xlink" xlink:href="bdj-13-e163127-g006_a.png" xlink:type="simple" position="float" orientation="portrait" id="oo_1356538.png"><uri content-type="original_file" xlink:type="simple">https://binary.pensoft.net/fig/1356538</uri></graphic></fig><fig id="F13282089" position="float" orientation="portrait"><object-id xmlns:xlink="http://www.w3.org/1999/xlink" content-type="arpha" xlink:type="simple">DA66A441-1D6B-5C9B-8231-02B0F2D0E292</object-id><object-id xmlns:xlink="http://www.w3.org/1999/xlink" content-type="doi" xlink:type="simple">10.3897/BDJ.13.e163127.figure6b</object-id><label>Figure 6b.</label><caption><p><tp:taxon-name><tp:taxon-name-part taxon-name-part-type="genus" reg="Metapocyrtus">M.</tp:taxon-name-part> (<tp:taxon-name-part taxon-name-part-type="subgenus" reg="Dolichocephalocyrtus">D.</tp:taxon-name-part>) <tp:taxon-name-part taxon-name-part-type="species" reg="aliwagwag">aliwagwag</tp:taxon-name-part></tp:taxon-name> sp. nov. ♂ (Paratype; collected from the APL);</p></caption><graphic xmlns:xlink="http://www.w3.org/1999/xlink" xlink:href="bdj-13-e163127-g006_b.png" xlink:type="simple" position="float" orientation="portrait" id="oo_1356522.png"><uri content-type="original_file" xlink:type="simple">https://binary.pensoft.net/fig/1356522</uri></graphic></fig><fig id="F13282090" position="float" orientation="portrait"><object-id xmlns:xlink="http://www.w3.org/1999/xlink" content-type="arpha" xlink:type="simple">A0560F6C-F691-51C0-A1D7-F4D7467C40BD</object-id><object-id xmlns:xlink="http://www.w3.org/1999/xlink" content-type="doi" xlink:type="simple">10.3897/BDJ.13.e163127.figure6c</object-id><label>Figure 6c.</label><caption><p><tp:taxon-name><tp:taxon-name-part taxon-name-part-type="genus" reg="Metapocyrtus">M.</tp:taxon-name-part> (<tp:taxon-name-part taxon-name-part-type="subgenus" reg="Dolichocephalocyrtus">D.</tp:taxon-name-part>) <tp:taxon-name-part taxon-name-part-type="species" reg="aliwagwag">aliwagwag</tp:taxon-name-part></tp:taxon-name> sp. nov. ♀ (Paratype; collected from Brgy. Simulao, Boston);</p></caption><graphic xmlns:xlink="http://www.w3.org/1999/xlink" xlink:href="bdj-13-e163127-g006_c.jpg" xlink:type="simple" position="float" orientation="portrait" id="oo_1356523.jpg"><uri content-type="original_file" xlink:type="simple">https://binary.pensoft.net/fig/1356523</uri></graphic></fig></tp:treatment-sec><ref-list><ref id="B13068560"><element-citation xmlns:xlink="http://www.w3.org/1999/xlink" publication-type="article" xlink:type="simple"><person-group person-group-type="author"><name name-style="western"><surname>Schultze</surname><given-names>W.</given-names></name></person-group><year>1923</year><article-title>A monograph of the pachyrrhynchid group of the <tp:taxon-name><tp:taxon-name-part taxon-name-part-type="subfamily">Brachyderinae</tp:taxon-name-part></tp:taxon-name>, <tp:taxon-name><tp:taxon-name-part taxon-name-part-type="family">Curculionidae</tp:taxon-name-part></tp:taxon-name>: Part I. The genus <italic><tp:taxon-name><tp:taxon-name-part taxon-name-part-type="genus" reg="Pachyrrhynchus">Pachyrrhynchus</tp:taxon-name-part></tp:taxon-name></italic> Germar</article-title><source>Philippine Journal of Science</source><volume>23</volume><fpage>609</fpage><lpage>673</lpage><uri xlink:type="simple">http://archive.org/details/cbarchive_50447_amonographofthepachyrrhynchidg1923</uri></element-citation></ref><ref id="B13068577"><element-citation xmlns:xlink="http://www.w3.org/1999/xlink" publication-type="article" xlink:type="simple"><person-group person-group-type="author"><name name-style="western"><surname>Yap</surname><given-names>Sheryl</given-names></name><name name-style="western"><surname>Gapud</surname><given-names>Victor</given-names></name></person-group><year>2007</year><article-title>Taxonomic review of the genus <italic><tp:taxon-name><tp:taxon-name-part taxon-name-part-type="genus" reg="Metapocyrtus">Metapocyrtus</tp:taxon-name-part></tp:taxon-name></italic> Heller (<tp:taxon-name><tp:taxon-name-part taxon-name-part-type="order">Coleoptera</tp:taxon-name-part></tp:taxon-name>: <tp:taxon-name><tp:taxon-name-part taxon-name-part-type="family">Curculionidae</tp:taxon-name-part></tp:taxon-name>: <tp:taxon-name><tp:taxon-name-part taxon-name-part-type="subfamily">Entiminae</tp:taxon-name-part></tp:taxon-name>)</article-title><source>The Philippine Entomologist Volume 21</source><volume>21</volume><fpage>115</fpage><lpage>135</lpage><pub-id pub-id-type="doi">10.59852/TPE-A549V21I2</pub-id></element-citation></ref><ref id="B13068439"><element-citation xmlns:xlink="http://www.w3.org/1999/xlink" publication-type="article" xlink:type="simple"><person-group person-group-type="author"><name name-style="western"><surname>Cabras</surname><given-names>Analyn A.</given-names></name><name name-style="western"><surname>Medina</surname><given-names>Milton Norman D.</given-names></name><name name-style="western"><surname>Torrejos</surname><given-names>Chrestine</given-names></name><name name-style="western"><surname>Pajota</surname><given-names>Efhrain Loidge</given-names></name><name name-style="western"><surname>Pepito</surname><given-names>Mark John</given-names></name><name name-style="western"><surname>Ceballos</surname><given-names>Roel</given-names></name><name name-style="western"><surname>Susulan</surname><given-names>Treaseur</given-names></name><name name-style="western"><surname>Rukmane</surname><given-names>Anita</given-names></name></person-group><year>2022</year><article-title>Annotated list of <tp:taxon-name><tp:taxon-name-part taxon-name-part-type="tribe">Pachyrhynchini</tp:taxon-name-part></tp:taxon-name> (<tp:taxon-name><tp:taxon-name-part taxon-name-part-type="order">Coleoptera</tp:taxon-name-part></tp:taxon-name>, <tp:taxon-name><tp:taxon-name-part taxon-name-part-type="family">Curculionidae</tp:taxon-name-part></tp:taxon-name>, <tp:taxon-name><tp:taxon-name-part taxon-name-part-type="subfamily">Entiminae</tp:taxon-name-part></tp:taxon-name>) in Davao City, Mindanao, Philippines</article-title><source>Check List</source><volume>18</volume><issue>4</issue><fpage>799</fpage><lpage>814</lpage><uri xlink:type="simple">https://checklist.pensoft.net/article/78329/</uri><pub-id pub-id-type="doi">10.15560/18.4.799</pub-id></element-citation></ref><ref id="B13068612"><element-citation xmlns:xlink="http://www.w3.org/1999/xlink" publication-type="article" xlink:type="simple"><person-group person-group-type="author"><name name-style="western"><surname>Schultze</surname><given-names>W.</given-names></name></person-group><year>1925</year><article-title>A monograph of the pachyrrhynchid group of the <tp:taxon-name><tp:taxon-name-part taxon-name-part-type="subfamily">Brachyderinae</tp:taxon-name-part></tp:taxon-name>, <tp:taxon-name><tp:taxon-name-part taxon-name-part-type="family">Curculionidae</tp:taxon-name-part></tp:taxon-name>: Part III. the genera <italic><tp:taxon-name><tp:taxon-name-part taxon-name-part-type="genus" reg="Apocyrtidius">Apocyrtidius</tp:taxon-name-part></tp:taxon-name></italic> Heller and <italic><tp:taxon-name><tp:taxon-name-part taxon-name-part-type="genus" reg="Metapocyrtus">Metapocyrtus</tp:taxon-name-part></tp:taxon-name></italic> Heller</article-title><source>Philippine Journal of Science</source><volume>26</volume><issue>10</issue><fpage>131</fpage><lpage>310</lpage></element-citation></ref><ref id="B13601626"><element-citation xmlns:xlink="http://www.w3.org/1999/xlink" publication-type="article" xlink:type="simple"><person-group person-group-type="author"><name name-style="western"><surname>Waterhouse</surname><given-names>G. R.</given-names></name></person-group><year>1842</year><article-title>Descriptions of new species of coleopterous insects belonging to the genus <italic><tp:taxon-name><tp:taxon-name-part taxon-name-part-type="genus" reg="Apocyrtus">Apocyrtus</tp:taxon-name-part></tp:taxon-name></italic>, collected by Hugh Cuming, Esq., in the Philippine Islands</article-title><source>Annals and Magazine of Natural History</source><volume>9</volume><fpage>302</fpage><lpage>311</lpage><pub-id pub-id-type="doi">10.1080/03745484209445341</pub-id></element-citation></ref><ref id="B13068488"><element-citation xmlns:xlink="http://www.w3.org/1999/xlink" publication-type="article" xlink:type="simple"><person-group person-group-type="author"><name name-style="western"><surname>Cabras</surname><given-names>Analyn</given-names></name><name name-style="western"><surname>Villanueva</surname><given-names>R. J.</given-names></name><name name-style="western"><surname>Medina</surname><given-names>Milton Norman</given-names></name></person-group><year>2021</year><article-title>Two new species of <italic><tp:taxon-name><tp:taxon-name-part taxon-name-part-type="genus" reg="Metapocyrtus">Metapocyrtus</tp:taxon-name-part></tp:taxon-name></italic> Heller, 1912 (<tp:taxon-name><tp:taxon-name-part taxon-name-part-type="order">Coleoptera</tp:taxon-name-part></tp:taxon-name>: <tp:taxon-name><tp:taxon-name-part taxon-name-part-type="family">Curculionidae</tp:taxon-name-part></tp:taxon-name>: <tp:taxon-name><tp:taxon-name-part taxon-name-part-type="subfamily">Entiminae</tp:taxon-name-part></tp:taxon-name>: <tp:taxon-name><tp:taxon-name-part taxon-name-part-type="tribe">Pachyrhynchini</tp:taxon-name-part></tp:taxon-name>) from Davao de Oro Mindanao Island, Philippines</article-title><source>Baltic Journal of Coleopterology</source><volume>21</volume><issue>1</issue><fpage>95</fpage><lpage>103</lpage><uri xlink:type="simple">https://www.researchgate.net/publication/355874155_Two_New_Species_of_Metapocyrtus_Heller_1912_Coleoptera_Curculionidae_Entiminae_Pachyrhynchini_from_Davao_de_Oro_Mindanao_Island_Philippines</uri></element-citation></ref><ref id="B13068569"><element-citation xmlns:xlink="http://www.w3.org/1999/xlink" publication-type="book" xlink:type="simple"><person-group person-group-type="author"><name name-style="western"><surname>Wallace</surname><given-names>Alfred Russel</given-names></name></person-group><year>1889</year><source>Darwinism: an exposition of the theory of natural selection, with some of its applications</source><publisher-name>Macmillan</publisher-name><publisher-loc>London &amp; New York</publisher-loc><uri xlink:type="simple">http://archive.org/details/darwinismexpositwall</uri></element-citation></ref><ref id="B13242755"><element-citation xmlns:xlink="http://www.w3.org/1999/xlink" publication-type="article" xlink:type="simple"><person-group person-group-type="author"><name name-style="western"><surname>Tseng</surname><given-names>Hui-Yun</given-names></name><name name-style="western"><surname>Lin</surname><given-names>Chung-Ping</given-names></name><name name-style="western"><surname>Hsu</surname><given-names>Jung-Ya</given-names></name><name name-style="western"><surname>Pike</surname><given-names>David A.</given-names></name><name name-style="western"><surname>Huang</surname><given-names>Wen-San</given-names></name></person-group><year>2014</year><article-title>The functional significance of aposematic signals: geographic variation in the responses of widespread lizard predators to colourful invertebrate prey</article-title><source>PLOS One</source><volume>9</volume><issue>3</issue><uri xlink:type="simple">https://journals.plos.org/plosone/article?id=10.1371/journal.pone.0091777</uri><pub-id pub-id-type="doi">10.1371/journal.pone.0091777</pub-id></element-citation></ref><ref id="B13242765"><element-citation xmlns:xlink="http://www.w3.org/1999/xlink" publication-type="article" xlink:type="simple"><person-group person-group-type="author"><name name-style="western"><surname>Wang</surname><given-names>Lu-Yi</given-names></name><name name-style="western"><surname>Huang</surname><given-names>Wen-San</given-names></name><name name-style="western"><surname>Tang</surname><given-names>Hsin-Chieh</given-names></name><name name-style="western"><surname>Huang</surname><given-names>Lung-Chun</given-names></name><name name-style="western"><surname>Lin</surname><given-names>Chung-Ping</given-names></name></person-group><year>2018</year><article-title>Too hard to swallow: a secret secondary defence of an aposematic insect</article-title><source>Journal of Experimental Biology</source><volume>221</volume><issue>2</issue><pub-id pub-id-type="doi">10.1242/jeb.172486</pub-id></element-citation></ref><ref id="B13068452"><element-citation xmlns:xlink="http://www.w3.org/1999/xlink" publication-type="article" xlink:type="simple"><person-group person-group-type="author"><name name-style="western"><surname>Agbas</surname><given-names>Daven Jayson D.</given-names></name><name name-style="western"><surname>Obrial</surname><given-names>Graden G.</given-names></name><name name-style="western"><surname>Cabras</surname><given-names>Analyn</given-names></name></person-group><year>2024</year><article-title>Two new flightless weevils in the genus <italic><tp:taxon-name><tp:taxon-name-part taxon-name-part-type="genus" reg="Metapocyrtus">Metapocyrtus</tp:taxon-name-part></tp:taxon-name></italic> Heller (<tp:taxon-name><tp:taxon-name-part taxon-name-part-type="order">Coleoptera</tp:taxon-name-part></tp:taxon-name>, <tp:taxon-name><tp:taxon-name-part taxon-name-part-type="family">Curculionidae</tp:taxon-name-part></tp:taxon-name>, <tp:taxon-name><tp:taxon-name-part taxon-name-part-type="subfamily">Entiminae</tp:taxon-name-part></tp:taxon-name>) from Mt. Candalaga, Davao de Oro, Mindanao Island, Philippines</article-title><source>Baltic Journal of Coleopterology</source><volume>24</volume><fpage>251</fpage><lpage>265</lpage><uri xlink:type="simple">https://www.researchgate.net/publication/387485535_Two_New_Flightless_Weevils_in_the_Genus_Metapocyrtus_Heller_Coleoptera_Curculionidae_Entiminae_from_Mt_Candalaga_Davao_de_Oro_Mindanao_Island_Philippines</uri><pub-id pub-id-type="doi">10.59893/bjc.24(2).014</pub-id></element-citation></ref><ref id="B13242728"><element-citation xmlns:xlink="http://www.w3.org/1999/xlink" publication-type="article" xlink:type="simple"><person-group person-group-type="author"><name name-style="western"><surname>Cabras</surname><given-names>Analyn</given-names></name><name name-style="western"><surname>Bollino</surname><given-names>Maurizio</given-names></name><name name-style="western"><surname>Medina</surname><given-names>Milton</given-names></name></person-group><year>2018</year><article-title>A new species of the subgenus <tp:taxon-name><tp:taxon-name-part taxon-name-part-type="genus" reg="Metapocyrtus"/><tp:taxon-name-part taxon-name-part-type="subgenus" reg="Orthocyrtus">Orthocyrtus</tp:taxon-name-part></tp:taxon-name>, genus <italic><tp:taxon-name><tp:taxon-name-part taxon-name-part-type="genus" reg="Metapocyrtus">Metapocyrtus</tp:taxon-name-part></tp:taxon-name></italic> (<tp:taxon-name><tp:taxon-name-part taxon-name-part-type="order">Coleoptera</tp:taxon-name-part></tp:taxon-name>, <tp:taxon-name><tp:taxon-name-part taxon-name-part-type="family">Curculionidae</tp:taxon-name-part></tp:taxon-name>, <tp:taxon-name><tp:taxon-name-part taxon-name-part-type="subfamily">Entiminae</tp:taxon-name-part></tp:taxon-name>, <tp:taxon-name><tp:taxon-name-part taxon-name-part-type="tribe">Pachyrhynchini</tp:taxon-name-part></tp:taxon-name>) from Mindanao, with notes on its ecology</article-title><source>Baltic Journal of Coleopterology</source><volume>18</volume><issue>1</issue><fpage>39</fpage><lpage>46</lpage><uri xlink:type="simple">https://bjc.sggw.edu.pl/article/view/6286</uri></element-citation></ref><ref id="B13242737"><element-citation xmlns:xlink="http://www.w3.org/1999/xlink" publication-type="article" xlink:type="simple"><person-group person-group-type="author"><name name-style="western"><surname>Cabras</surname><given-names>Analyn</given-names></name><name name-style="western"><surname>Medina</surname><given-names>Milton</given-names></name><name name-style="western"><surname>Villanueva</surname><given-names>Reagan</given-names></name></person-group><year>2021</year><article-title>Two new species of <italic><tp:taxon-name><tp:taxon-name-part taxon-name-part-type="genus" reg="Metapocyrtus">Metapocyrtus</tp:taxon-name-part></tp:taxon-name></italic> Heller, 1912 (<tp:taxon-name><tp:taxon-name-part taxon-name-part-type="order">Coleoptera</tp:taxon-name-part></tp:taxon-name>: <tp:taxon-name><tp:taxon-name-part taxon-name-part-type="family">Curculionidae</tp:taxon-name-part></tp:taxon-name>: <tp:taxon-name><tp:taxon-name-part taxon-name-part-type="subfamily">Entiminae</tp:taxon-name-part></tp:taxon-name>: <tp:taxon-name><tp:taxon-name-part taxon-name-part-type="tribe">Pachyrhynchini</tp:taxon-name-part></tp:taxon-name>) from Davao de Oro Mindanao Island, Philippines</article-title><source>Baltic Journal of Coleopterology</source><volume>21</volume><issue>1</issue><fpage>95</fpage><lpage>103</lpage><uri xlink:type="simple">https://bjc.sggw.edu.pl/article/view/6216</uri></element-citation></ref><ref id="B13068515"><element-citation xmlns:xlink="http://www.w3.org/1999/xlink" publication-type="article" xlink:type="simple"><person-group person-group-type="author"><name name-style="western"><surname>Obrial</surname><given-names>Graden G.</given-names></name><name name-style="western"><surname>Agbas</surname><given-names>Daven Jayson D.</given-names></name><name name-style="western"><surname>Medina</surname><given-names>Milton Norman D.</given-names></name><name name-style="western"><surname>Cabras</surname><given-names>Analyn A.</given-names></name></person-group><year>2024</year><article-title>Three new mimetic weevils (<tp:taxon-name><tp:taxon-name-part taxon-name-part-type="order">Coleoptera</tp:taxon-name-part></tp:taxon-name>, <tp:taxon-name><tp:taxon-name-part taxon-name-part-type="family">Curculionidae</tp:taxon-name-part></tp:taxon-name>, <tp:taxon-name><tp:taxon-name-part taxon-name-part-type="subfamily">Entiminae</tp:taxon-name-part></tp:taxon-name>) from Mt. Candalaga, Davao de Oro, Mindanao Island, Philippines</article-title><source>Zootaxa</source><volume>5541</volume><issue>4</issue><fpage>438</fpage><lpage>454</lpage><uri xlink:type="simple">https://mapress.com/zt/article/view/zootaxa.5541.4.2</uri><pub-id pub-id-type="doi">10.11646/zootaxa.5541.4.2</pub-id></element-citation></ref></ref-list></tp:taxon-treatment>
